# Supplementary material for: Drug Repositioning Applied to Cardiovascular Disease in Mucopolysaccharidosis
Source: Life (Basel). 2022 Dec 12;12(12):2085. doi: 10.3390/life12122085 (PMC9784427; doi:10.3390/life12122085)
Supplement: Supplementary file 1 [file life-12-02085-s001.zip]

Archive with 4 entries (4 files):
- life-1981374-Supplementary Figure S1.pdf
- life-1981374-Supplementary Table S1.xlsx
- life-1981374-Supplementary Table S2.xlsx
- life-1981374-Supplementary Table S3.xlsx
