# Supplementary material for: Drug Repositioning Applied to Cardiovascular Disease in Mucopolysaccharidosis
Source: Life (Basel). 2022 Dec 12;12(12):2085. doi: 10.3390/life12122085 (PMC9784427; doi:10.3390/life12122085)
Supplement: Supplementary file 1 [file life-12-02085-s001.zip › life-1981374-Supplementary Table S1.xlsx]

## Sheet: supp1 (1)
Comparison	Gene	P.Value	logFC
Dilated aorta x control	Lgals3	2.48e-06	-3.23333
Dilated aorta x control	Rerg	3.26e-06	-4.90879
Dilated aorta x control	Gpc6	4.09e-06	2.25273
Dilated aorta x control	Gusb	4.64e-06	2.46085
Dilated aorta x control	Hemp1	7.44e-06	-2.44498
Dilated aorta x control	Cd84	7.48e-06	-2.66654
Dilated aorta x control	Fcer1g	1.019e-05	-2.73089
Dilated aorta x control	Pbk	1.141e-05	-2.12294
Dilated aorta x control	Trem2	1.272e-05	-4.24055
Dilated aorta x control	Ccnd1	1.437e-05	-2.48505
Dilated aorta x control	Noxo1	1.453e-05	2.53961
Dilated aorta x control	Gpnmb	1.63e-05	-3.00465
Dilated aorta x control	Tmem161a	1.729e-05	2.16208
Dilated aorta x control	Ccnd1	1.746e-05	-2.53071
Dilated aorta x control	F630022B06Rik	1.747e-05	1.81019
Dilated aorta x control	Wif1	1.983e-05	3.77413
Dilated aorta x control	Sfrp1	2.065e-05	-2.42476
Dilated aorta x control	AI415330	2.116e-05	2.04186
Dilated aorta x control	Ccnd1	2.461e-05	-2.07737
Dilated aorta x control	P2rx4	2.65e-05	-1.73219
Dilated aorta x control	Cryz	2.727e-05	-2.30144
Dilated aorta x control	Klhl6	2.772e-05	-1.57326
Dilated aorta x control	Renbp	2.968e-05	-2.23594
Dilated aorta x control	Msr2	3.028e-05	-2.61369
Dilated aorta x control	Emr1	3.136e-05	-2.60416
Dilated aorta x control	Clec3b	3.145e-05	1.6427
Dilated aorta x control	Rai14	3.154e-05	-1.87208
Dilated aorta x control	Laptm5	3.2e-05	-2.09189
Dilated aorta x control	Apoe	3.493e-05	-2.55597
Dilated aorta x control	Olfml2b	3.506e-05	1.81425
Dilated aorta x control	Hook3	3.659e-05	-2.1343
Dilated aorta x control	Wbscr5	4.009e-05	-3.12029
Dilated aorta x control	Cysltr1	4.401e-05	-3.35237
Dilated aorta x control	Nags	4.439e-05	1.83213
Dilated aorta x control	Atf3	4.44e-05	2.5046
Dilated aorta x control	Htatip2	4.59e-05	-1.99594
Dilated aorta x control	Apobec1	4.916e-05	-2.06017
Dilated aorta x control	Wisp1	4.935e-05	-2.37423
Dilated aorta x control	Pcolce2	5.113e-05	1.73744
Dilated aorta x control	Ltbp4	5.189e-05	1.47446
Dilated aorta x control	Ly86	5.576e-05	-2.01511
Dilated aorta x control	Trf	5.58e-05	-3.0544
Dilated aorta x control	Ngef	5.624e-05	2.5304
Dilated aorta x control	BC055107	5.832e-05	2.55077
Dilated aorta x control	AY078069	6.037e-05	-1.57167
Dilated aorta x control	Cyp1b1	6.111e-05	-1.63624
Dilated aorta x control	Rgs4	6.134e-05	2.09666
Dilated aorta x control	Htatip2	6.259e-05	-1.76357
Dilated aorta x control	Igf2bp2	6.417e-05	-1.6012
Dilated aorta x control	Dpep2	6.474e-05	-2.85495
Dilated aorta x control	Psat1	6.511e-05	-1.41451
Dilated aorta x control	Alox12	6.56e-05	1.70807
Dilated aorta x control	Cald1	6.577e-05	1.43434
Dilated aorta x control	Syngr1	6.62e-05	-2.22167
Dilated aorta x control	Fbxl13	6.875e-05	2.89581
Dilated aorta x control	Btk	7.196e-05	-2.37607
Dilated aorta x control	Tyrobp	7.333e-05	-2.40387
Dilated aorta x control	Icam1	7.373e-05	-2.02084
Dilated aorta x control	Unc93b1	7.565e-05	-2.16139
Dilated aorta x control	Nxf	7.646e-05	2.48148
Dilated aorta x control	Arhgdib	7.696e-05	-1.76326
Dilated aorta x control	Slco2a1	7.966e-05	-2.04189
Dilated aorta x control	Kcnb1	8.625e-05	1.68342
Dilated aorta x control	Cyp2f2	9.303e-05	-4.01407
Dilated aorta x control	Vit	9.357e-05	1.78667
Dilated aorta x control	Adfp	9.461e-05	-1.74477
Dilated aorta x control	Aldh3b1	9.63e-05	-1.92456
Dilated aorta x control	Prkaa2	9.871e-05	1.59257
Dilated aorta x control	Aadacl1	0.0001005	-1.22892
Dilated aorta x control	Tmem8	0.00010082	-1.79094
Dilated aorta x control	Mlf1	0.00010479	1.58597
Dilated aorta x control	Cd33	0.00010554	-2.11741
Dilated aorta x control	Lyz	0.00010601	-2.47807
Dilated aorta x control	Ptpns1	0.00010762	-1.69151
Dilated aorta x control	Treml2	0.00010937	-2.61863
Dilated aorta x control	Klhl6	0.00011234	-1.75841
Dilated aorta x control	St8sia4	0.00011883	-1.94577
Dilated aorta x control	Fcgr2b	0.00011924	-3.14191
Dilated aorta x control	AI132321	0.00012015	-1.81926
Dilated aorta x control	Cx3cr1	0.0001205	-1.61866
Dilated aorta x control	1110004B13Rik	0.00012231	1.29027
Dilated aorta x control	BC004728	0.00012267	-1.36885
Dilated aorta x control	2410030J07Rik	0.00012332	-2.0537
Dilated aorta x control	A630005A06Rik	0.0001238	-1.51561
Dilated aorta x control	Lyzs	0.00012516	-2.46737
Dilated aorta x control	Scube3	0.00012538	2.33478
Dilated aorta x control	Tk1	0.0001259	-2.38741
Dilated aorta x control	Cxcl16	0.00012627	-1.59477
Dilated aorta x control	Pdlim4	0.00012861	1.36949
Dilated aorta x control	Srprb	0.00012867	1.55909
Dilated aorta x control	Ptpro	0.00012943	-2.18074
Dilated aorta x control	C1qg	0.00013554	-2.73736
Dilated aorta x control	Acot2	0.00013597	-2.66471
Dilated aorta x control	Olfr1333	0.00013885	1.51199
Dilated aorta x control	1810009M01Rik	0.00014051	-1.90411
Dilated aorta x control	Clec1a	0.00014076	-1.1221
Dilated aorta x control	Slc11a1	0.00014114	-2.42597
Dilated aorta x control	Farp1	0.00014153	-1.56875
Dilated aorta x control	Gcnt2	0.00014708	-1.97196
Dilated aorta x control	Idb1	0.00014733	1.40211
Dilated aorta x control	Bdh	0.00014786	1.76842
Dilated aorta x control	Zfp281	0.00015313	1.45304
Dilated aorta x control	Has3	0.00015434	3.73165
Dilated aorta x control	EG546166	0.0001578	1.53211
Dilated aorta x control	C1qa	0.0001644	-2.31682
Dilated aorta x control	Ifit3	0.00016836	-1.30981
Dilated aorta x control	Car3	0.00017165	-3.65007
Dilated aorta x control	Wasf1	0.00017451	1.71425
Dilated aorta x control	Lgals3bp	0.0001765	-1.20511
Dilated aorta x control	2310034L04Rik	0.00018352	2.07577
Dilated aorta x control	Agc1	0.00018361	2.17838
Dilated aorta x control	Stard6	0.00018474	2.29457
Dilated aorta x control	B930018B01	0.00018524	2.85572
Dilated aorta x control	Ltbp4	0.00018564	1.42005
Dilated aorta x control	Fcgr2b	0.00018565	-3.30475
Dilated aorta x control	Lst1	0.00019027	-1.31706
Dilated aorta x control	Prnp	0.00019057	-1.13489
Dilated aorta x control	Cp	0.00019123	-1.70029
Dilated aorta x control	Bid	0.00020364	-1.76624
Dilated aorta x control	Dusp1	0.00020522	2.09571
Dilated aorta x control	5830404H04Rik	0.00020654	1.25103
Dilated aorta x control	Csf1r	0.0002081	-1.53242
Dilated aorta x control	Napsa	0.00020885	-3.62797
Dilated aorta x control	Optc	0.00021308	3.23882
Dilated aorta x control	Tcap	0.00021574	2.86345
Dilated aorta x control	Zfp354a	0.00021799	1.339
Dilated aorta x control	2310015N21Rik	0.00021967	-1.94314
Dilated aorta x control	Dgkg	0.00022186	1.66736
Dilated aorta x control	Wnt5a	0.00022227	1.49967
Dilated aorta x control	Pcsk4	0.00022376	-2.6518
Dilated aorta x control	Pltp	0.00022746	-1.53553
Dilated aorta x control	Tlr7	0.00023251	-1.72159
Dilated aorta x control	Peli1	0.0002335	1.55174
Dilated aorta x control	Pmm2	0.00023807	-2.41003
Dilated aorta x control	Emr1	0.00023838	-2.65293
Dilated aorta x control	9930117H01Rik	0.00023904	-1.07081
Dilated aorta x control	Clec4n	0.00024034	-4.52088
Dilated aorta x control	Ngfb	0.00024054	-2.08397
Dilated aorta x control	Rps6ka1	0.00024124	-2.40238
Dilated aorta x control	Timp4	0.00024392	-1.63541
Dilated aorta x control	Polydom	0.00024589	-1.79098
Dilated aorta x control	AW491445	0.00024695	-1.44869
Dilated aorta x control	Il3ra	0.00024717	-1.45705
Dilated aorta x control	Mmp3	0.00025038	-1.93747
Dilated aorta x control	Stat2	0.00025183	-1.8059
Dilated aorta x control	Cyp2e1	0.00025293	-3.73704
Dilated aorta x control	Fbxo21	0.00025557	-1.03719
Dilated aorta x control	1700019D03Rik	0.00025579	1.73751
Dilated aorta x control	Tnfrsf11a	0.00025793	1.49032
Dilated aorta x control	Zcchc3	0.00026013	1.20668
Dilated aorta x control	Pscdbp	0.00026308	-1.53077
Dilated aorta x control	D230007K08Rik	0.00026356	-2.5332
Dilated aorta x control	Tnfaip2	0.00027092	-2.56029
Dilated aorta x control	Stk36	0.00027663	-1.47428
Dilated aorta x control	Lhfpl2	0.00027707	-1.44744
Dilated aorta x control	Fmr2	0.00027732	1.32096
Dilated aorta x control	Npy1r	0.00027976	2.32939
Dilated aorta x control	H2-Aa	0.00028025	-1.27853
Dilated aorta x control	Nr1d1	0.0002803	1.22182
Dilated aorta x control	Fbxo27	0.00028216	1.776
Dilated aorta x control	E130203B14Rik	0.00028244	1.7693
Dilated aorta x control	Igf1	0.00028245	-1.45849
Dilated aorta x control	2700055K07Rik	0.00028321	1.81859
Dilated aorta x control	Dgki	0.00028592	-3.04886
Dilated aorta x control	Hcst	0.00029263	-1.75944
Dilated aorta x control	Adh7	0.00029391	2.39309
Dilated aorta x control	Cldn5	0.00029581	-1.4607
Dilated aorta x control	Slc11a1	0.00029637	-2.46173
Dilated aorta x control	6330442E10Rik	0.0002964	1.38223
Dilated aorta x control	Slc22a18	0.00030023	-1.24371
Dilated aorta x control	Cyr61	0.00030802	1.41194
Dilated aorta x control	Fbln2	0.00031089	-1.49228
Dilated aorta x control	Tnfaip2	0.00031318	-2.96717
Dilated aorta x control	2700049P18Rik	0.00031698	-1.52054
Dilated aorta x control	Dusp4	0.000318	-1.45437
Dilated aorta x control	Stab1	0.00032443	-1.94328
Dilated aorta x control	Kcnab1	0.00032457	2.32368
Dilated aorta x control	Tnc	0.00032949	-1.51599
Dilated aorta x control	Slc27a1	0.0003326	-1.82557
Dilated aorta x control	Yod1	0.0003394	1.32006
Dilated aorta x control	Ngfb	0.00034374	-2.32792
Dilated aorta x control	C1qb	0.00034544	-2.50586
Dilated aorta x control	Ccl5	0.00034557	-2.20462
Dilated aorta x control	Sdc3	0.00034571	-2.20676
Dilated aorta x control	Vat1	0.00034589	-1.16524
Dilated aorta x control	Ank2	0.00034641	1.38248
Dilated aorta x control	Pde5a	0.00034738	1.78143
Dilated aorta x control	Tmsb10	0.00036127	-1.19574
Dilated aorta x control	Axud1	0.00036184	1.28653
Dilated aorta x control	Kcnk1	0.00036431	3.22548
Dilated aorta x control	Hyal1	0.00036494	1.90925
Dilated aorta x control	Akr1b8	0.00037023	-1.15829
Dilated aorta x control	Man2b1	0.00037052	-1.00626
Dilated aorta x control	Vegfb	0.00037118	-1.06804
Dilated aorta x control	Galm	0.00037195	-1.30032
Dilated aorta x control	Tcn2	0.00037391	-1.64954
Dilated aorta x control	Atp2a3	0.00037766	1.02568
Dilated aorta x control	Rassf5	0.00037799	-1.39242
Dilated aorta x control	Cyp4b1	0.00039123	-2.1675
Dilated aorta x control	Lyzs	0.00039222	-3.2915
Dilated aorta x control	Cat	0.00039747	-1.11464
Dilated aorta x control	Uap1l1	0.00039931	-1.55944
Dilated aorta x control	Elk3	0.00040092	-1.70788
Dilated aorta x control	Adarb1	0.00040351	1.21119
Dilated aorta x control	Ddr2	0.00041304	1.29771
Dilated aorta x control	Sepp1	0.00041322	-1.18965
Dilated aorta x control	Foxr1	0.00041364	-1.50299
Dilated aorta x control	4932442K08Rik	0.00041408	1.26637
Dilated aorta x control	Man2a1	0.0004155	-1.4141
Dilated aorta x control	Atp1b1	0.00041651	-1.79136
Dilated aorta x control	Adam19	0.00042006	-1.01216
Dilated aorta x control	Litaf	0.00043319	-1.42463
Dilated aorta x control	Lamp2	0.00043472	-1.00314
Dilated aorta x control	Glrx	0.00043499	-1.33034
Dilated aorta x control	Nln	0.00043619	-1.23792
Dilated aorta x control	Dusp2	0.00043907	-1.55623
Dilated aorta x control	Pld3	0.00044708	-1.80303
Dilated aorta x control	Tle1	0.00044931	1.44244
Dilated aorta x control	Htra3	0.00045937	1.06526
Dilated aorta x control	Plk2	0.00046045	-1.8536
Dilated aorta x control	Ly9	0.00046217	-3.05266
Dilated aorta x control	Tnxb	0.00046338	1.40901
Dilated aorta x control	Mtap2	0.00046582	1.64252
Dilated aorta x control	Etv5	0.00047229	-1.97075
Dilated aorta x control	Fez1	0.00047756	1.11688
Dilated aorta x control	Ugcg	0.00048353	-1.06096
Dilated aorta x control	BB114266	0.00048376	1.35133
Dilated aorta x control	1810046I24Rik	0.00048435	-3.64745
Dilated aorta x control	Ptpn18	0.00048626	-1.53774
Dilated aorta x control	Cdc20	0.00048939	-1.3618
Dilated aorta x control	Thsd4	0.00049028	1.67246
Dilated aorta x control	Vcam1	0.00049685	-1.90811
Dilated aorta x control	D430039N05Rik	0.0005067	1.69253
Dilated aorta x control	Ctsk	0.00050682	-1.53503
Dilated aorta x control	Incenp	0.00050825	-1.40664
Dilated aorta x control	Ms4a6d	0.00050916	-3.2374
Dilated aorta x control	Tmem176a	0.00051755	-1.50715
Dilated aorta x control	Arfl4	0.00052574	1.55697
Dilated aorta x control	Syt11	0.0005276	1.19321
Dilated aorta x control	BC026585	0.00053345	-1.47704
Dilated aorta x control	D030011O10Rik	0.00053997	1.11851
Dilated aorta x control	Fut8	0.00054637	-1.67981
Dilated aorta x control	Emp1	0.00055537	-1.17835
Dilated aorta x control	LOC268935	0.00055959	2.30154
Dilated aorta x control	Ptpns1	0.00056222	-1.68155
Dilated aorta x control	Rabl2a	0.0005634	1.04191
Dilated aorta x control	Cxxc4	0.00056438	1.57917
Dilated aorta x control	Tmprss5	0.00056493	1.19868
Dilated aorta x control	1810049K24Rik	0.00056553	1.52216
Dilated aorta x control	Agc1	0.00057262	1.89275
Dilated aorta x control	Admr	0.00057687	-2.51039
Dilated aorta x control	Hspa2	0.00057923	1.39162
Dilated aorta x control	Ncl	0.0005816	0.911132
Dilated aorta x control	Ehmt1	0.0005831	1.42986
Dilated aorta x control	4933409N07Rik	0.00059147	1.72961
Dilated aorta x control	Fbln2	0.00059453	-1.67534
Dilated aorta x control	Fos	0.00059895	3.18603
Dilated aorta x control	Ivns1abp	0.00060269	-1.68658
Dilated aorta x control	Scin	0.0006036	2.08235
Dilated aorta x control	Tnfaip2	0.00060454	-3.56972
Dilated aorta x control	Tpm4	0.00060502	-1.06184
Dilated aorta x control	Fcrl3	0.00061316	-4.67632
Dilated aorta x control	D5Ertd135e	0.00061442	-2.39193
Dilated aorta x control	Thbs3	0.00061546	1.29751
Dilated aorta x control	LOC667250	0.00061661	1.296
Dilated aorta x control	Tst	0.00062005	-1.34732
Dilated aorta x control	Snx8	0.00062444	-1.19952
Dilated aorta x control	P2rx5	0.00062456	1.29838
Dilated aorta x control	Olfr157	0.00062767	1.03122
Dilated aorta x control	Surb7	0.00063309	0.909982
Dilated aorta x control	2510002A14Rik	0.000636	0.993594
Dilated aorta x control	Arhgap30	0.00063601	-1.48946
Dilated aorta x control	Chl1	0.00063634	2.1902
Dilated aorta x control	Mgst1	0.00063827	-1.74579
Dilated aorta x control	Gnao	0.00064167	1.23981
Dilated aorta x control	Klf5	0.00064424	1.29167
Dilated aorta x control	Kcnab1	0.00066669	2.18467
Dilated aorta x control	Eppb9	0.00066825	0.855162
Dilated aorta x control	Jun	0.00066961	1.14515
Dilated aorta x control	Arhgap22	0.00067234	-1.75257
Dilated aorta x control	Myh8	0.00067455	1.43092
Dilated aorta x control	BC011210	0.00067683	1.52799
Dilated aorta x control	Sgpl1	0.00067796	-1.31649
Dilated aorta x control	Ctnnbl1	0.0006826	1.77651
Dilated aorta x control	Gnao	0.00069028	2.5806
Dilated aorta x control	3110001A13Rik	0.00069323	-1.43226
Dilated aorta x control	Abcb4	0.00069495	-1.80022
Dilated aorta x control	Cmya1	0.00069678	2.03297
Dilated aorta x control	9030425E11Rik	0.00069951	1.50151
Dilated aorta x control	Sh3tc1	0.00070829	-1.64601
Dilated aorta x control	Prkcb	0.00070961	-1.00983
Dilated aorta x control	Mmp3	0.00071583	-2.01845
Dilated aorta x control	Ceacam13	0.00071675	1.23547
Dilated aorta x control	Thbs3	0.00071706	1.25579
Dilated aorta x control	Sgpl1	0.00072376	-1.13826
Dilated aorta x control	Gng2	0.00072462	-1.73598
Dilated aorta x control	4833426J09Rik	0.00072771	1.14479
Dilated aorta x control	Mgst3	0.00072794	-1.22228
Dilated aorta x control	Arl11	0.00073047	-4.51509
Dilated aorta x control	Senp7	0.00073116	1.42867
Dilated aorta x control	Ms4a6d	0.00073157	-3.77359
Dilated aorta x control	Hdac5	0.00073416	1.45129
Dilated aorta x control	Fez1	0.00073709	1.02019
Dilated aorta x control	Tnc	0.00073741	-1.7614
Dilated aorta x control	Klhl11	0.00074838	1.83613
Dilated aorta x control	Dtna	0.00074862	2.13395
Dilated aorta x control	P2ry13	0.00075598	-1.75581
Dilated aorta x control	Klf2	0.00075907	0.985942
Dilated aorta x control	Ncoa1	0.00076142	0.980889
Dilated aorta x control	Igf1	0.00076175	-1.95476
Dilated aorta x control	Myo1f	0.00076325	-3.07935
Dilated aorta x control	Phex	0.00076548	3.10167
Dilated aorta x control	St3gal4	0.0007697	-1.9125
Dilated aorta x control	D4Ertd429e	0.00077362	0.899032
Dilated aorta x control	BC022224	0.00077547	-1.25704
Dilated aorta x control	Pfdn4	0.00077548	0.958397
Dilated aorta x control	Dhx9	0.00078111	-1.78709
Dilated aorta x control	Brip1	0.00078415	1.76684
Dilated aorta x control	Dock1	0.00079652	-1.08251
Dilated aorta x control	Ccl8	0.00079989	-4.57433
Dilated aorta x control	Slc6a6	0.00080138	-1.23436
Dilated aorta x control	Slc6a7	0.00080518	-1.46333
Dilated aorta x control	Epn2	0.00081042	1.4829
Dilated aorta x control	Gucy1a3	0.00081885	1.68554
Dilated aorta x control	6030419C18Rik	0.00081905	0.904458
Dilated aorta x control	Acy3	0.00082272	-0.95174
Dilated aorta x control	Gucy1a3	0.00082283	1.8506
Dilated aorta x control	Was	0.00083419	-1.76376
Dilated aorta x control	Hexa	0.00083728	-1.07924
Dilated aorta x control	Tnxb	0.00084698	1.41338
Dilated aorta x control	Smarca1	0.0008498	1.29038
Dilated aorta x control	Ankrd17	0.00085172	1.24153
Dilated aorta x control	Mdga1	0.00085416	1.35067
Dilated aorta x control	Pard6a	0.00085939	0.93915
Dilated aorta x control	Mmp3	0.00085977	-2.41714
Dilated aorta x control	Gcnt1	0.00086404	-1.46339
Dilated aorta x control	Chpt1	0.00086671	-1.71518
Dilated aorta x control	Car5b	0.00086946	-1.91176
Dilated aorta x control	Ndn	0.0008731	0.899927
Dilated aorta x control	2310079F23Rik	0.0008753	0.850383
Dilated aorta x control	Rps6ka5	0.00087552	1.09468
Dilated aorta x control	Ciapin1	0.00087691	-0.941702
Dilated aorta x control	Syngr3	0.00088116	2.86916
Dilated aorta x control	Art4	0.00088389	-1.74871
Dilated aorta x control	Pdhb	0.00088605	-1.67291
Dilated aorta x control	Creb5	0.00089917	1.77513
Dilated aorta x control	Pxn	0.00090242	-1.17834
Dilated aorta x control	Idh1	0.00091352	-1.54717
Dilated aorta x control	Atp1b2	0.00091448	1.88374
Dilated aorta x control	LOC211208	0.00091804	1.47357
Dilated aorta x control	Stx1a	0.00092073	1.70915
Dilated aorta x control	Usp29	0.00092371	3.94593
Dilated aorta x control	Tbxa2r	0.00092548	1.06349
Dilated aorta x control	Chpt1	0.00092665	-1.62727
Dilated aorta x control	Znhit3	0.00093187	0.815492
Dilated aorta x control	Klf13	0.00094256	0.832149
Dilated aorta x control	Dtx4	0.00094385	-1.13899
Dilated aorta x control	Xpnpep2	0.00094658	1.44732
Dilated aorta x control	Rab27a	0.0009525	0.988874
Dilated aorta x control	Cript	0.00095336	0.993526
Dilated aorta x control	Ebi2	0.00095621	-1.89818
Dilated aorta x control	D8Ertd319e	0.00095717	2.68749
Dilated aorta x control	Car5b	0.00095765	-2.49566
Dilated aorta x control	Sema5a	0.00096105	1.57529
Dilated aorta x control	Ms4a7	0.00096516	-6.87588
Dilated aorta x control	Ccdc95	0.0009653	0.962281
Dilated aorta x control	Pitpnm3	0.00097087	2.50455
Dilated aorta x control	Ctsz	0.00097443	-1.10118
Dilated aorta x control	Lims2	0.00097909	1.2451
Dilated aorta x control	Zbtb2	0.00097991	0.872619
Dilated aorta x control	Avpi1	0.00098097	0.815258
Dilated aorta x control	Mgst1	0.00098794	-1.57142
Dilated aorta x control	Podn	0.00099041	-1.32395
Dilated aorta x control	Il15	0.00099406	1.28611
Dilated aorta x control	Pscd4	0.00099417	-3.10915
Dilated aorta x control	Klf7	0.00099976	0.876424
Dilated aorta x control	Optn	0.00100413	-1.0022
Dilated aorta x control	Arl6ip6	0.00100796	1.35444
Dilated aorta x control	Uhrf2	0.001013	1.49146
Dilated aorta x control	Sh3bgrl3	0.00102029	-1.23786
Dilated aorta x control	E4f1	0.00102386	0.942987
Dilated aorta x control	Tsrc1	0.00102394	1.01177
Dilated aorta x control	Cdk5	0.00102608	1.06209
Dilated aorta x control	Vti1a	0.00103093	-1.22357
Dilated aorta x control	Tsga14	0.00103751	1.17827
Dilated aorta x control	Gng8	0.00103767	1.04613
Dilated aorta x control	Cd86	0.00103788	-1.43271
Dilated aorta x control	Pld3	0.00105653	-1.68415
Dilated aorta x control	Slmap	0.00105737	1.45847
Dilated aorta x control	Spp1	0.00106292	-5.94168
Dilated aorta x control	Nr1d1	0.0010677	1.19774
Dilated aorta x control	Snn	0.00107171	-1.34338
Dilated aorta x control	Sfrs5	0.00107402	-1.32516
Dilated aorta x control	B230113M03Rik	0.00107502	0.833526
Dilated aorta x control	Nrn1	0.00107596	-2.46863
Dilated aorta x control	Cbara1	0.00107667	-0.881104
Dilated aorta x control	Cyp4f18	0.00107895	-2.37877
Dilated aorta x control	Zfp36	0.00108449	1.26055
Dilated aorta x control	Rbpms	0.0010845	1.20934
Dilated aorta x control	Cd52	0.00108709	-1.77107
Dilated aorta x control	Nrtn	0.00108949	2.3104
Dilated aorta x control	Gamt	0.00109239	0.934928
Dilated aorta x control	Mlkl	0.00109316	-1.68469
Dilated aorta x control	Nrgn	0.00109887	1.93201
Dilated aorta x control	BC053749	0.00109944	1.21269
Dilated aorta x control	H6pd	0.00111336	-1.05296
Dilated aorta x control	Pgpep1	0.00111368	-0.897855
Dilated aorta x control	Pdgfb	0.00111916	-1.91561
Dilated aorta x control	Bves	0.00112504	3.36855
Dilated aorta x control	Olfr692	0.00113811	1.44678
Dilated aorta x control	Ap4s1	0.00114179	0.900787
Dilated aorta x control	Tie1	0.00114529	-3.74958
Dilated aorta x control	Rbm8	0.00115025	1.56153
Dilated aorta x control	Ppie	0.00115545	0.798981
Dilated aorta x control	Tcirg1	0.00115912	-1.19061
Dilated aorta x control	Hdac5	0.00116463	1.37593
Dilated aorta x control	Wisp2	0.00116539	-2.06189
Dilated aorta x control	Ifi30	0.00116861	-0.947683
Dilated aorta x control	4432405B04Rik	0.00118128	1.16018
Dilated aorta x control	BC032204	0.00118807	-2.1468
Dilated aorta x control	Fxyd6	0.00119358	-1.70643
Dilated aorta x control	Rpl21	0.00120146	0.889735
Dilated aorta x control	Fert2	0.00120462	0.999818
Dilated aorta x control	Sema5a	0.00121248	1.55703
Dilated aorta x control	Kremen	0.00121331	-0.827793
Dilated aorta x control	Sntb2	0.00122191	0.913147
Dilated aorta x control	Itgb1	0.00122551	0.822634
Dilated aorta x control	Prpf40b	0.00123954	0.784705
Dilated aorta x control	Acadl	0.00125105	-1.47765
Dilated aorta x control	Lyl1	0.00125548	-1.58027
Dilated aorta x control	Slc2a10	0.00125817	0.792962
Dilated aorta x control	Lims2	0.00126413	1.31606
Dilated aorta x control	Chrnb4	0.00127208	0.889449
Dilated aorta x control	Dnase2a	0.00127389	-1.51198
Dilated aorta x control	Ogn	0.00127471	1.75047
Dilated aorta x control	LOC381795	0.00127552	0.996406
Dilated aorta x control	AA407270	0.00128238	-0.968882
Dilated aorta x control	Nfatc2ip	0.00128763	0.819346
Dilated aorta x control	Cd14	0.00128972	-2.32865
Dilated aorta x control	Snai1	0.00129357	-3.99404
Dilated aorta x control	Sncg	0.00129486	-1.54372
Dilated aorta x control	Sh3bp2	0.00129636	-0.93951
Dilated aorta x control	Bcat2	0.00129893	-1.5587
Dilated aorta x control	2810003C17Rik	0.00130282	1.68979
Dilated aorta x control	A930041G11Rik	0.00130351	2.4008
Dilated aorta x control	Emcn	0.00130442	-2.09864
Dilated aorta x control	Msc	0.00132084	-2.01997
Dilated aorta x control	Capg	0.00132736	-1.06643
Dilated aorta x control	Acaa2	0.00133395	-2.02881
Dilated aorta x control	Fus	0.00134294	-1.65187
Dilated aorta x control	Adamts1	0.00134659	1.166
Dilated aorta x control	Sema4b	0.00134796	-1.34457
Dilated aorta x control	Cpxm2	0.00135289	-2.45251
Dilated aorta x control	Ltbp4	0.00135945	1.60857
Dilated aorta x control	Whrn	0.00136087	1.12927
Dilated aorta x control	4732429D16Rik	0.00136251	-1.3718
Dilated aorta x control	1200003O06Rik	0.001368	-0.752744
Dilated aorta x control	Agpat2	0.00136938	-1.44554
Dilated aorta x control	5730454B08Rik	0.00137707	1.43136
Dilated aorta x control	Igf2	0.00137996	1.42432
Dilated aorta x control	Gja4	0.00138597	-1.65699
Dilated aorta x control	Magoh	0.00139245	0.965389
Dilated aorta x control	Ednrb	0.00139484	-1.88422
Dilated aorta x control	Rpo2tc1	0.00139745	1.22925
Dilated aorta x control	C430010P07Rik	0.0013989	1.4648
Dilated aorta x control	Hspa2	0.0013995	0.985845
Dilated aorta x control	Setd6	0.00139989	0.982743
Dilated aorta x control	Il12a	0.00140537	0.875209
Dilated aorta x control	Npc2	0.00141806	-1.07728
Dilated aorta x control	Actg2	0.00142043	2.26654
Dilated aorta x control	Gsdmdc1	0.00142542	-0.926803
Dilated aorta x control	4432405B04Rik	0.0014377	0.852782
Dilated aorta x control	Fbxo32	0.00144767	1.09451
Dilated aorta x control	Mapk6	0.00145142	-0.901266
Dilated aorta x control	Lnpep	0.00145314	2.2101
Dilated aorta x control	Slc40a1	0.00146428	-2.56582
Dilated aorta x control	Scnm1	0.00146631	1.30243
Dilated aorta x control	AI132487	0.00147075	1.05057
Dilated aorta x control	Plcg2	0.00147684	-1.27374
Dilated aorta x control	Igfbp2	0.00147843	-3.85544
Dilated aorta x control	Asf1a	0.0014851	1.82397
Dilated aorta x control	Thsd1	0.00148692	-1.99862
Dilated aorta x control	Sdccag1	0.00148757	0.793962
Dilated aorta x control	Mapk11	0.00148818	-1.04197
Dilated aorta x control	Ccbl2	0.00149055	-2.1275
Dilated aorta x control	Sgcd	0.00149194	1.35109
Dilated aorta x control	Sip1	0.00150191	-1.05127
Dilated aorta x control	Tnxb	0.00150315	1.35304
Dilated aorta x control	Snrp70	0.00150399	-0.919783
Dilated aorta x control	Pdk1	0.00152347	-1.18856
Dilated aorta x control	2610204M08Rik	0.00153783	-1.0797
Dilated aorta x control	Lipe	0.00154087	-1.84115
Dilated aorta x control	Lphn1	0.00154641	1.04247
Dilated aorta x control	Tnfaip8l2	0.00155622	-1.41124
Dilated aorta x control	Bat4	0.00155683	0.965765
Dilated aorta x control	BC042901	0.00156668	0.926685
Dilated aorta x control	Hvcn1	0.00156838	-2.8521
Dilated aorta x control	Ass1	0.00157203	-1.13439
Dilated aorta x control	Ptk2b	0.0015809	-3.47119
Dilated aorta x control	Sec24d	0.00158688	1.0715
Dilated aorta x control	Gng2	0.00158802	-2.7884
Dilated aorta x control	Rgs12	0.00159982	-1.19521
Dilated aorta x control	Htr7	0.0016067	-0.873802
Dilated aorta x control	4930538D17Rik	0.00160762	-1.58232
Dilated aorta x control	Fcgr3	0.0016104	-3.55348
Dilated aorta x control	Cdh16	0.00161178	1.07513
Dilated aorta x control	Pipox	0.0016147	1.77151
Dilated aorta x control	Ifit3	0.00161878	-1.89432
Dilated aorta x control	Vldlr	0.00161918	1.76351
Dilated aorta x control	B230114P05Rik	0.00161944	1.58693
Dilated aorta x control	Freq	0.00162047	1.02528
Dilated aorta x control	Il7	0.00162064	-1.02986
Dilated aorta x control	Arrdc3	0.00163305	4.24141
Dilated aorta x control	Ctsz	0.00163452	-0.933548
Dilated aorta x control	Nlgn3	0.00163795	1.11654
Dilated aorta x control	Icsbp1	0.00163841	-1.97775
Dilated aorta x control	Cdca2	0.00163876	-1.89561
Dilated aorta x control	Irf4	0.00164485	-2.30858
Dilated aorta x control	Psap	0.00164524	-0.834642
Dilated aorta x control	Hsf1	0.00165065	0.839076
Dilated aorta x control	Pigq	0.00165921	-0.751939
Dilated aorta x control	4833426J09Rik	0.00166842	0.959285
Dilated aorta x control	B3bp	0.00167208	1.16869
Dilated aorta x control	Gzmm	0.00167509	1.49326
Dilated aorta x control	Nthl1	0.00167518	0.745382
Dilated aorta x control	Cstb	0.00167692	-0.901096
Dilated aorta x control	Dusp8	0.00168225	1.93777
Dilated aorta x control	Zgpat	0.00168992	0.883746
Dilated aorta x control	Fancc	0.00171228	1.18164
Dilated aorta x control	AA536749	0.00171469	-0.937556
Dilated aorta x control	Mcam	0.00172149	1.51627
Dilated aorta x control	Treml4	0.00173794	0.810392
Dilated aorta x control	Lipe	0.00173852	-1.51136
Dilated aorta x control	Hspa1a	0.00173979	2.92003
Dilated aorta x control	Vldlr	0.00174723	1.60616
Dilated aorta x control	Bmp3	0.00175176	1.83663
Dilated aorta x control	H2-Eb1	0.00175731	-1.4855
Dilated aorta x control	Slk	0.00176982	0.849303
Dilated aorta x control	Acaa2	0.0017723	-2.05692
Dilated aorta x control	Mocos	0.00178319	-0.962769
Dilated aorta x control	Peli2	0.00178462	1.19256
Dilated aorta x control	Ncf4	0.00178667	-2.32767
Dilated aorta x control	Pxmp2	0.00179309	-1.9247
Dilated aorta x control	Heph	0.00179354	-1.69183
Dilated aorta x control	Vldlr	0.00179542	1.62782
Dilated aorta x control	Myo9b	0.00179792	0.840928
Dilated aorta x control	Cutl2	0.00180455	1.95841
Dilated aorta x control	Cenpa	0.00180571	-1.18267
Dilated aorta x control	Fes	0.001806	-1.80544
Dilated aorta x control	Hbb-b1	0.00180722	2.00798
Dilated aorta x control	Efna1	0.00180767	-1.26597
Dilated aorta x control	Cd19	0.00180996	-1.42181
Dilated aorta x control	6530413N01Rik	0.00181587	2.27985
Dilated aorta x control	Hcfc1r1	0.00182245	1.10462
Dilated aorta x control	Wdr10	0.00182428	0.732859
Dilated aorta x control	B3gnt5	0.00183337	1.2395
Dilated aorta x control	Mtus1	0.00184563	0.983836
Dilated aorta x control	Tubb4	0.00184602	1.42645
Dilated aorta x control	Dpt	0.00184728	0.842355
Dilated aorta x control	Hk3	0.00186152	-3.12944
Dilated aorta x control	Rbm9	0.00186269	1.0953
Dilated aorta x control	4933403L16Rik	0.00186351	1.60736
Dilated aorta x control	Grina	0.00186399	-1.0517
Dilated aorta x control	Itm1	0.00187622	0.963848
Dilated aorta x control	Fancc	0.00188275	1.27953
Dilated aorta x control	2810453I06Rik	0.00188464	0.925485
Dilated aorta x control	Cnn1	0.00189954	2.06303
Dilated aorta x control	Chst10	0.0019001	1.7867
Dilated aorta x control	Loxl2	0.00190235	-1.52021
Dilated aorta x control	Bcl6	0.00191183	0.84548
Dilated aorta x control	Rnf25	0.00191488	0.744267
Dilated aorta x control	1110007C05Rik	0.00192115	0.850557
Dilated aorta x control	1700093E07Rik	0.00192341	-0.841954
Dilated aorta x control	Ncl	0.00192369	0.922992
Dilated aorta x control	Chpt1	0.00192995	-1.51058
Dilated aorta x control	Nab1	0.00193361	0.936018
Dilated aorta x control	Atp6v1b2	0.00193415	-1.04088
Dilated aorta x control	Cyr61	0.00193518	1.48609
Dilated aorta x control	Sorl1	0.00193625	1.60413
Dilated aorta x control	Eif4a2	0.00194205	0.777501
Dilated aorta x control	Myo9b	0.00194362	0.802894
Dilated aorta x control	Thsd4	0.00194814	1.41561
Dilated aorta x control	Rhbdl4	0.00196099	2.55566
Dilated aorta x control	4930474N05	0.00196735	1.97091
Dilated aorta x control	Hist2h2bb	0.00196798	0.872853
Dilated aorta x control	AI481750	0.00196924	1.62455
Dilated aorta x control	H2-T23	0.00198071	-0.830907
Dilated aorta x control	Cenpj	0.00198511	1.29445
Dilated aorta x control	Grb14	0.00198761	1.03065
Dilated aorta x control	Mgst3	0.00198793	-1.13218
Dilated aorta x control	AI450948	0.0019932	-1.08568
Dilated aorta x control	Atp6v0a1	0.00199589	-0.729651
Dilated aorta x control	4933408F15	0.00199648	-2.39488
Dilated aorta x control	Tmem98	0.00200306	-1.01446
Dilated aorta x control	LOC100034251	0.00200611	-3.75835
Dilated aorta x control	BC004728	0.00201013	-1.05206
Dilated aorta x control	1700047E16Rik	0.00202422	1.2023
Dilated aorta x control	Acsl1	0.00202469	-1.40358
Dilated aorta x control	Fst	0.00202645	-1.52431
Dilated aorta x control	Glrx2	0.00203785	1.081
Dilated aorta x control	5730509C05Rik	0.00204944	0.79122
Dilated aorta x control	Tpcn1	0.00205184	-0.818974
Dilated aorta x control	Prc1	0.00205205	-1.16476
Dilated aorta x control	Etfdh	0.0020671	-1.12475
Dilated aorta x control	Serpine2	0.00206853	1.50033
Dilated aorta x control	AB041550	0.00207539	-1.36381
Dilated aorta x control	H2-T23	0.00207875	-0.983384
Dilated aorta x control	Atbf1	0.00209032	0.997742
Dilated aorta x control	Syngr1	0.00209037	-3.14508
Dilated aorta x control	Col1a1	0.00209248	-1.31841
Dilated aorta x control	Gcnt1	0.00209719	-2.27377
Dilated aorta x control	Tbx3	0.00211278	0.834396
Dilated aorta x control	Whrn	0.00211489	1.23132
Dilated aorta x control	Xrcc4	0.00211752	0.849554
Dilated aorta x control	Nanos1	0.00212459	2.02545
Dilated aorta x control	Trps1	0.00212733	0.832947
Dilated aorta x control	Slc7a10	0.0021285	-2.75868
Dilated aorta x control	Artn	0.00213705	1.87453
Dilated aorta x control	Asb7	0.00213882	2.37982
Dilated aorta x control	Chst1	0.00214372	-2.30938
Dilated aorta x control	Ube2g1	0.00216449	0.777571
Dilated aorta x control	Zfp39	0.00216863	0.707334
Dilated aorta x control	Olfr435	0.00216874	1.24863
Dilated aorta x control	Hectd2	0.00217382	1.12551
Dilated aorta x control	Zhx1	0.00218995	0.849735
Dilated aorta x control	Mmp2	0.00219238	-1.04597
Dilated aorta x control	Dpp7	0.00219528	-0.980094
Dilated aorta x control	Gm129	0.00220704	1.37655
Dilated aorta x control	Spg4	0.00222957	0.749967
Dilated aorta x control	Sult1b1	0.00223836	1.77792
Dilated aorta x control	Dtna	0.00223995	1.76341
Dilated aorta x control	Zfp27	0.00225152	0.693127
Dilated aorta x control	Xlr4a	0.0022554	-2.376
Dilated aorta x control	Dmn	0.00226049	0.856192
Dilated aorta x control	D130016K21Rik	0.00226102	1.85704
Dilated aorta x control	Siat10	0.00226352	-1.15132
Dilated aorta x control	Sptlc1	0.00226643	-0.73126
Dilated aorta x control	Ripk5	0.00227238	1.24747
Dilated aorta x control	Kcnk13	0.00227593	-2.12451
Dilated aorta x control	Ptk9	0.00227787	0.934681
Dilated aorta x control	Tmem98	0.00227936	-0.907993
Dilated aorta x control	Reln	0.00228012	-4.88972
Dilated aorta x control	Hoxb2	0.00228126	0.937883
Dilated aorta x control	2210407C18Rik	0.00228641	1.26009
Dilated aorta x control	Nr1h3	0.00228742	-1.41749
Dilated aorta x control	Cfh	0.00229283	0.966322
Dilated aorta x control	0610025L06Rik	0.00229553	0.917411
Dilated aorta x control	Hist1h2be	0.00229743	1.6085
Dilated aorta x control	Ddo	0.00231111	0.843012
Dilated aorta x control	Drpla	0.0023145	0.687776
Dilated aorta x control	Lasp1	0.0023182	-0.82797
Dilated aorta x control	Krtcap1	0.00231945	1.14528
Dilated aorta x control	Atp2b4	0.0023205	1.22738
Dilated aorta x control	Slc31a1	0.00234852	-0.813326
Dilated aorta x control	2610016F04Rik	0.00235119	0.932606
Dilated aorta x control	2900064A13Rik	0.00235251	1.17714
Dilated aorta x control	Dok3	0.00235371	-1.38605
Dilated aorta x control	Ifi30	0.00235587	-1.2973
Dilated aorta x control	Ccl27	0.00235745	1.06616
Dilated aorta x control	BC027556	0.00236362	0.789732
Dilated aorta x control	2210407G14Rik	0.00237809	1.86342
Dilated aorta x control	Arpc5	0.00237896	-0.832575
Dilated aorta x control	Ghr	0.00237906	-1.41258
Dilated aorta x control	Pard6a	0.00239122	0.803434
Dilated aorta x control	Adamts1	0.00239673	1.56109
Dilated aorta x control	P2ry6	0.00239824	-1.13673
Dilated aorta x control	Hip1	0.00239975	1.30334
Dilated aorta x control	Gpr114	0.00240515	-0.870797
Dilated aorta x control	Paip2	0.0024069	0.968065
Dilated aorta x control	Abat	0.00241023	1.25855
Dilated aorta x control	Sema3d	0.00241396	2.33745
Dilated aorta x control	Nbl1	0.00241535	-0.724259
Dilated aorta x control	Cyba	0.00242596	-0.911552
Dilated aorta x control	H2-Ab1	0.00243578	-1.54811
Dilated aorta x control	5430401O09Rik	0.00243632	1.02531
Dilated aorta x control	Slc25a20	0.00244167	-1.29219
Dilated aorta x control	1700088E04Rik	0.00246942	0.902502
Dilated aorta x control	Rragc	0.00247085	-0.662921
Dilated aorta x control	4632413K17Rik	0.0024729	-0.689509
Dilated aorta x control	Car5b	0.00248053	-2.54049
Dilated aorta x control	Mgat4b	0.0025032	-0.859469
Dilated aorta x control	Pola2	0.00251891	1.02729
Dilated aorta x control	Mg29	0.00252007	1.52777
Dilated aorta x control	Cnot6l	0.00252607	0.863785
Dilated aorta x control	Palmd	0.00252763	-1.27529
Dilated aorta x control	Cebpa	0.00253958	-3.79433
Dilated aorta x control	Raly	0.00254641	0.711965
Dilated aorta x control	Cdca3	0.00254659	-1.16521
Dilated aorta x control	LOC547343	0.00255028	-3.3385
Dilated aorta x control	4931406P16Rik	0.00256071	-0.915561
Dilated aorta x control	Trp53inp1	0.00256717	1.40156
Dilated aorta x control	Cxcl12	0.00256807	-1.25476
Dilated aorta x control	Commd10	0.00257077	-1.03091
Dilated aorta x control	Hmga1	0.00257092	-0.977621
Dilated aorta x control	Suhw4	0.00257951	0.844548
Dilated aorta x control	Tpm3	0.00258471	-1.71139
Dilated aorta x control	Gstt2	0.00259265	-0.980396
Dilated aorta x control	Cidec	0.00259855	-2.0991
Dilated aorta x control	Slc27a2	0.00261393	-1.97714
Dilated aorta x control	AI427515	0.00261417	-3.12066
Dilated aorta x control	Zfp523	0.00261571	0.983644
Dilated aorta x control	E430025L02Rik	0.00261966	-1.63132
Dilated aorta x control	Mfap5	0.00262663	1.145
Dilated aorta x control	Coasy	0.00262699	-1.13358
Dilated aorta x control	Slmap	0.00262814	1.34573
Dilated aorta x control	Podxl2	0.00263039	1.35284
Dilated aorta x control	Cd209d	0.00263885	1.68346
Dilated aorta x control	Lypla3	0.00264023	-0.669338
Dilated aorta x control	5730403M16Rik	0.00264362	0.850922
Dilated aorta x control	BC013712	0.00265276	-2.18499
Dilated aorta x control	Ednrb	0.00265431	-1.82453
Dilated aorta x control	Tnni3k	0.00265762	1.33792
Dilated aorta x control	Myo7a	0.00266148	-5.50899
Dilated aorta x control	Cytl1	0.00266604	2.19883
Dilated aorta x control	Gemin4	0.00266753	0.682376
Dilated aorta x control	Ptpre	0.00267167	-3.35564
Dilated aorta x control	Jtv1	0.0026737	0.868993
Dilated aorta x control	Spg21	0.00268521	-1.35283
Dilated aorta x control	Olfr411	0.00268648	1.43385
Dilated aorta x control	Hpca	0.00269058	1.91932
Dilated aorta x control	Arhgef2	0.00269403	0.86197
Dilated aorta x control	Mrgprf	0.00269828	1.13678
Dilated aorta x control	Grn	0.00270201	-0.796681
Dilated aorta x control	Itga1	0.00270245	1.02275
Dilated aorta x control	Socs6	0.00270936	1.09392
Dilated aorta x control	Acaa2	0.00271172	-2.07755
Dilated aorta x control	Mtap1b	0.00271274	1.85226
Dilated aorta x control	Hcls1	0.00271466	-1.67219
Dilated aorta x control	Mbldc1	0.00271679	1.32336
Dilated aorta x control	Usp22	0.00272672	-0.871157
Dilated aorta x control	Zfp277	0.00273646	0.977449
Dilated aorta x control	Efs	0.00276456	0.837631
Dilated aorta x control	Tmpo	0.00276639	-1.7587
Dilated aorta x control	2610016F04Rik	0.00277417	0.740011
Dilated aorta x control	Ppgb	0.0027808	-1.10532
Dilated aorta x control	1700023M03Rik	0.0027833	0.994204
Dilated aorta x control	Rassf2	0.00278622	-1.10206
Dilated aorta x control	4930562C03Rik	0.00279334	0.857999
Dilated aorta x control	Gngt2	0.0028009	-1.25364
Dilated aorta x control	Slco2b1	0.00281018	-1.00379
Dilated aorta x control	Zfp78	0.00281216	1.05208
Dilated aorta x control	Emb	0.00282281	0.962617
Dilated aorta x control	Gnaz	0.00282582	1.53656
Dilated aorta x control	Il10rb	0.00283037	-0.774589
Dilated aorta x control	Ikzf5	0.00283114	1.06099
Dilated aorta x control	Lyzl4	0.00283788	-0.890377
Dilated aorta x control	Rhebl1	0.0028507	1.50795
Dilated aorta x control	Tle4	0.00285339	0.806169
Dilated aorta x control	Atbf1	0.0028597	0.875784
Dilated aorta x control	Evx1	0.00286077	1.45881
Dilated aorta x control	Chst2	0.00286618	1.33565
Dilated aorta x control	Slc2a6	0.00288399	-2.13473
Dilated aorta x control	Psip1	0.00290541	0.804304
Dilated aorta x control	2410004L22Rik	0.00290583	1.73507
Dilated aorta x control	Slc5a6	0.00291045	-1.24447
Dilated aorta x control	Coro1a	0.00291847	-2.13772
Dilated aorta x control	Casp8	0.00291984	-0.840758
Dilated aorta x control	Nkx6-1	0.00292558	1.86284
Dilated aorta x control	Des	0.00293498	1.85036
Dilated aorta x control	Gpsm2	0.00294243	3.41017
Dilated aorta x control	0610009F02Rik	0.00294593	1.07191
Dilated aorta x control	Erf	0.00295052	1.005
Dilated aorta x control	Cald1	0.00295287	1.80622
Dilated aorta x control	Fgf13	0.00296046	3.09644
Dilated aorta x control	Actl6	0.00297045	0.781005
Dilated aorta x control	Tspan17	0.00297685	-0.647179
Dilated aorta x control	Rad54l	0.00297713	-1.12271
Dilated aorta x control	Aldoa	0.0029869	-0.79904
Dilated aorta x control	BC006662	0.00298969	-1.30468
Dilated aorta x control	Golga3	0.00299548	0.763531
Dilated aorta x control	Ivns1abp	0.00299592	-1.92829
Dilated aorta x control	Htr2b	0.0029961	-1.72739
Dilated aorta x control	N6amt1	0.00300098	0.861559
Dilated aorta x control	Aqp7	0.00300185	-2.16274
Dilated aorta x control	Klf16	0.00300694	0.770509
Dilated aorta x control	Dpysl5	0.00300987	1.58213
Dilated aorta x control	Nhlrc2	0.0030111	0.845196
Dilated aorta x control	Sav1	0.00301409	-0.807881
Dilated aorta x control	Ubtd2	0.00303471	0.980217
Dilated aorta x control	Nfkbia	0.00304302	0.764328
Dilated aorta x control	Tnfrsf19l	0.00304541	0.864908
Dilated aorta x control	Npnt	0.00304562	1.85597
Dilated aorta x control	Irf5	0.00304631	-1.72094
Dilated aorta x control	Myst4	0.00306344	1.08163
Dilated aorta x control	Fthfd	0.00307883	-2.83066
Dilated aorta x control	Mmp1a	0.00308511	0.991703
Dilated aorta x control	Cdkn2c	0.00308686	-1.42844
Dilated aorta x control	Cfd	0.00309163	-1.98883
Dilated aorta x control	Ppp1r1b	0.00309502	4.16674
Dilated aorta x control	D5Ertd593e	0.00310628	1.40319
Dilated aorta x control	1700065O13Rik	0.00311013	0.989214
Dilated aorta x control	Crat	0.00311472	-1.68681
Dilated aorta x control	BC056929	0.00311906	1.04881
Dilated aorta x control	Usp54	0.00312418	0.842341
Dilated aorta x control	Cd86	0.00312469	-1.67297
Dilated aorta x control	Man2b2	0.00313288	-1.06091
Dilated aorta x control	Socs2	0.00314408	1.21732
Dilated aorta x control	Acvrl1	0.00314497	0.732933
Dilated aorta x control	Unc5c	0.00314505	1.60885
Dilated aorta x control	Igsf4a	0.00314589	-2.03043
Dilated aorta x control	2410116G06Rik	0.0031462	2.40282
Dilated aorta x control	Etnk2	0.0031513	1.10752
Dilated aorta x control	Cln5	0.00315809	-0.731634
Dilated aorta x control	Sgcg	0.00316217	1.24904
Dilated aorta x control	Slc25a10	0.00316306	-1.29454
Dilated aorta x control	Fzd3	0.00316783	1.58589
Dilated aorta x control	Phka1	0.0031713	1.16173
Dilated aorta x control	Ifngr1	0.00317543	-0.773349
Dilated aorta x control	Mdh1	0.00318207	-2.07915
Dilated aorta x control	Dnajb5	0.00318278	1.94527
Dilated aorta x control	Mad	0.00318537	-2.90114
Dilated aorta x control	Slc25a1	0.00318636	-1.17127
Dilated aorta x control	Dapk1	0.00319475	-0.737138
Dilated aorta x control	Cotl1	0.00319928	-1.83489
Dilated aorta x control	Pacsin3	0.00319959	1.13118
Dilated aorta x control	Scotin	0.00320013	-0.823212
Dilated aorta x control	Dpysl3	0.00322098	0.948752
Dilated aorta x control	Mapk3	0.00323302	-1.141
Dilated aorta x control	Gpc1	0.00323886	0.939561
Dilated aorta x control	Cx3cl1	0.00324317	-1.82115
Dilated aorta x control	Vmo1	0.00324563	1.46474
Dilated aorta x control	Mcam	0.00324705	1.52891
Dilated aorta x control	Kif5c	0.00325747	1.42721
Dilated aorta x control	1810031K02Rik	0.00326948	-0.672593
Dilated aorta x control	Lamp2	0.00327559	-1.00564
Dilated aorta x control	Zfp94	0.00330165	0.757419
Dilated aorta x control	Sgta	0.00330181	-0.729427
Dilated aorta x control	2810012G03Rik	0.00330259	0.770275
Dilated aorta x control	Adarb1	0.00330471	1.28695
Dilated aorta x control	Cxcl14	0.00331308	-4.69515
Dilated aorta x control	Nudc-ps1	0.00331807	0.811295
Dilated aorta x control	D430044G18Rik	0.00331962	-0.87692
Dilated aorta x control	Acyp1	0.00333093	2.36746
Dilated aorta x control	Lypla1	0.00333101	1.12363
Dilated aorta x control	Zfp334	0.00334083	0.68399
Dilated aorta x control	Wfdc1	0.00335413	1.646
Dilated aorta x control	Nkd2	0.00336668	-0.930026
Dilated aorta x control	Rsn	0.00336988	0.889013
Dilated aorta x control	Dgat2	0.003374	-1.18924
Dilated aorta x control	2010005A06Rik	0.00337986	-3.14988
Dilated aorta x control	Pcdh20	0.00338377	1.00541
Dilated aorta x control	Sesn2	0.00338461	-1.0142
Dilated aorta x control	Mpp5	0.00338663	0.681543
Dilated aorta x control	Pltp	0.00339812	-1.93275
Dilated aorta x control	Prkar1b	0.00339847	-1.49511
Dilated aorta x control	Olfr1437	0.0034005	1.28809
Dilated aorta x control	H2-Q7	0.00340525	-0.914315
Dilated aorta x control	5730410I19Rik	0.00341166	0.655849
Dilated aorta x control	Trim36	0.00341708	1.2649
Dilated aorta x control	Slc24a3	0.00342041	0.848234
Dilated aorta x control	2310066N05Rik	0.00342235	0.642927
Dilated aorta x control	Ndst1	0.00342618	0.752775
Dilated aorta x control	Trim32	0.00342669	0.830786
Dilated aorta x control	Cdc25a	0.00342715	1.06155
Dilated aorta x control	AW046014	0.00343306	0.72485
Dilated aorta x control	Mbnl2	0.00344292	0.725429
Dilated aorta x control	Bcl2l11	0.00344413	-1.77878
Dilated aorta x control	Cstad	0.00346143	1.25253
Dilated aorta x control	Trib3	0.00347288	-1.05281
Dilated aorta x control	1700065O13Rik	0.00347945	0.854426
Dilated aorta x control	Myo1g	0.00347961	-1.31671
Dilated aorta x control	Sema6d	0.00348895	-1.68677
Dilated aorta x control	D14Ertd226e	0.00349525	-1.1579
Dilated aorta x control	Tcirg1	0.00350165	-1.12243
Dilated aorta x control	1110064P04Rik	0.00351421	1.14153
Dilated aorta x control	Enpp5	0.00352312	-1.01077
Dilated aorta x control	Zfp365	0.00352446	1.53396
Dilated aorta x control	Mta1	0.00352473	0.650911
Dilated aorta x control	BC049806	0.00352573	1.03292
Dilated aorta x control	1810046I24Rik	0.00353031	-2.26847
Dilated aorta x control	Rab22a	0.00353281	0.894595
Dilated aorta x control	Osm	0.00355815	-5.84141
Dilated aorta x control	Myocd	0.00356058	1.76739
Dilated aorta x control	Gucy1a3	0.00356367	1.3472
Dilated aorta x control	EG384814	0.00356819	0.966923
Dilated aorta x control	Mlana	0.00357087	-2.63548
Dilated aorta x control	Zfp395	0.00358008	-2.28082
Dilated aorta x control	Srrm2	0.00358905	-0.817091
Dilated aorta x control	Dctd	0.00359252	-1.23712
Dilated aorta x control	5330439J01Rik	0.00359474	1.24955
Dilated aorta x control	C2	0.00360009	-1.36575
Dilated aorta x control	Bmp1	0.0036013	-1.17864
Dilated aorta x control	Olfr1261	0.00360323	1.28032
Dilated aorta x control	Psip1	0.0036106	1.24883
Dilated aorta x control	Myh9	0.00362145	-1.06257
Dilated aorta x control	H2-Ab1	0.00362491	-1.84527
Dilated aorta x control	Irs3	0.00363361	-4.04957
Dilated aorta x control	Fvt1	0.00364446	-0.975454
Dilated aorta x control	Evi2a	0.00364867	-4.16069
Dilated aorta x control	AW049604	0.003654	1.1633
Dilated aorta x control	C1galt1	0.00366584	0.677851
Dilated aorta x control	Gpr81	0.00367202	-2.50693
Dilated aorta x control	Tead3	0.00368138	1.33021
Dilated aorta x control	Igfbp3	0.00369434	-3.07045
Dilated aorta x control	Myoz2	0.00369963	1.71689
Dilated aorta x control	Adcy8	0.00371727	1.48803
Dilated aorta x control	Olfr1349	0.00371776	1.10587
Dilated aorta x control	Osmr	0.00371906	-0.893106
Dilated aorta x control	6720467C03Rik	0.00372409	0.880962
Dilated aorta x control	Tlr2	0.00372997	-1.04765
Dilated aorta x control	Zcchc3	0.00373363	1.1079
Dilated aorta x control	2610529H08Rik	0.00374453	1.06311
Dilated aorta x control	Sla	0.00376125	-0.941907
Dilated aorta x control	Neu1	0.00376447	-0.599291
Dilated aorta x control	Sgcd	0.00376486	1.00763
Dilated aorta x control	Pdlim3	0.00378115	1.32293
Dilated aorta x control	Col12a1	0.00380133	-2.3131
Dilated aorta x control	Tob2	0.00380419	0.98569
Dilated aorta x control	Vldlr	0.00380461	1.39224
Dilated aorta x control	Ift52	0.00380974	-0.64004
Dilated aorta x control	Zfp771	0.00381975	0.854352
Dilated aorta x control	Stc2	0.0038286	1.66488
Dilated aorta x control	Mtap1b	0.00382863	1.91101
Dilated aorta x control	BC023818	0.0038288	0.957547
Dilated aorta x control	2610209A20Rik	0.00384095	0.969103
Dilated aorta x control	D730039F16Rik	0.00386691	0.642367
Dilated aorta x control	Pdxk	0.00387934	-0.769015
Dilated aorta x control	Nme3	0.00388207	0.731535
Dilated aorta x control	Ccl21a	0.00388363	-6.86408
Dilated aorta x control	Epn2	0.00388526	0.734941
Dilated aorta x control	Dusp6	0.00389278	-0.789783
Dilated aorta x control	Zfp87	0.00389818	1.21315
Dilated aorta x control	P2rx4	0.00389975	-1.15558
Dilated aorta x control	LOC268663	0.00390011	1.28073
Dilated aorta x control	Pdcl3	0.0039008	1.45456
Dilated aorta x control	Nfs1	0.0039022	-1.19172
Dilated aorta x control	Cited1	0.00391197	0.795182
Dilated aorta x control	Hic2	0.00391442	1.25475
Dilated aorta x control	Asns	0.00392059	-1.57433
Dilated aorta x control	Glt8d2	0.00392349	1.50935
Dilated aorta x control	Acadm	0.00392397	-1.46774
Dilated aorta x control	C130052I12Rik	0.00393112	-0.737688
Dilated aorta x control	Psmb9	0.0039336	-1.10838
Dilated aorta x control	Clra	0.00394059	-1.87132
Dilated aorta x control	Slc6a9	0.00394156	1.12407
Dilated aorta x control	C1qtnf3	0.00394209	-1.14464
Dilated aorta x control	Cdc23	0.00394821	-0.740896
Dilated aorta x control	Retnla	0.0039522	1.87904
Dilated aorta x control	1810055G02Rik	0.0039547	0.657065
Dilated aorta x control	Armc6	0.00396977	1.12312
Dilated aorta x control	Fthfd	0.00397197	-2.43394
Dilated aorta x control	Ibsp	0.00399067	2.23106
Dilated aorta x control	Dgkb	0.00399466	1.87152
Dilated aorta x control	5730466H23Rik	0.00399745	0.956785
Dilated aorta x control	Tm4sf10	0.00400178	2.10903
Dilated aorta x control	Cadps2	0.00400645	-1.03998
Dilated aorta x control	Ksr2	0.00401307	2.04865
Dilated aorta x control	4933439C20Rik	0.00401793	-0.725761
Dilated aorta x control	Idb4	0.00402415	1.23889
Dilated aorta x control	Aldh3b1	0.00403817	-3.1002
Dilated aorta x control	Rragb	0.00404131	0.882874
Dilated aorta x control	Pcca	0.00404281	-0.923577
Dilated aorta x control	Arih1	0.00404526	0.915233
Dilated aorta x control	Hs3st3a1	0.00405081	1.16857
Dilated aorta x control	Fbln1	0.00405495	-2.32903
Dilated aorta x control	Vegfa	0.00406099	-1.58688
Dilated aorta x control	Eps8l1	0.00406468	0.97179
Dilated aorta x control	Gng10	0.00407945	0.801532
Dilated aorta x control	Cugbp2	0.0040798	0.666731
Dilated aorta x control	Slc24a6	0.00408516	-0.782474
Dilated aorta x control	Rsf1	0.00409092	1.29318
Dilated aorta x control	Slc11a1	0.00409964	-1.91733
Dilated aorta x control	4933403G14Rik	0.00410999	1.11583
Dilated aorta x control	Stat1	0.00412066	-0.998844
Dilated aorta x control	Mrc1	0.00413213	-1.90869
Dilated aorta x control	C4b	0.00414142	-1.78455
Dilated aorta x control	Il17rc	0.00414767	0.737085
Dilated aorta x control	Cndp2	0.00415451	-2.31826
Dilated aorta x control	Slc35f4	0.00415684	2.74885
Dilated aorta x control	Sgca	0.00415685	1.71963
Dilated aorta x control	Cutl1	0.00415964	0.865747
Dilated aorta x control	Fbxo30	0.00416265	2.0099
Dilated aorta x control	Amdhd2	0.0041643	-0.664567
Dilated aorta x control	Usp53	0.00417059	3.05762
Dilated aorta x control	Htr1b	0.00417165	1.61809
Dilated aorta x control	Sephs2	0.00417385	-1.30915
Dilated aorta x control	Lims2	0.00417731	1.21963
Dilated aorta x control	Lyar	0.00417755	0.944504
Dilated aorta x control	Hoxc12	0.00419193	2.38378
Dilated aorta x control	Bhlhb2	0.0041936	-0.886366
Dilated aorta x control	Cklfsf3	0.00420164	-0.812713
Dilated aorta x control	2310057M21Rik	0.00420364	3.09738
Dilated aorta x control	Tpmt	0.00420719	-2.39009
Dilated aorta x control	LOC622404	0.00421758	1.04902
Dilated aorta x control	0610039J04Rik	0.00421991	0.889078
Dilated aorta x control	Tspan17	0.00422077	-0.745865
Dilated aorta x control	Tubb2	0.00422536	2.07781
Dilated aorta x control	Tmem53	0.00422911	-2.49793
Dilated aorta x control	AU018778	0.00423233	-2.25275
Dilated aorta x control	3010026O09Rik	0.00423459	-0.785817
Dilated aorta x control	Akap1	0.00423736	-0.951389
Dilated aorta x control	Aifm2	0.00423972	-1.51912
Dilated aorta x control	Prdx5	0.00425281	-0.792546
Dilated aorta x control	1810043J12Rik	0.00425531	0.867729
Dilated aorta x control	4933417K04Rik	0.00426106	0.968482
Dilated aorta x control	Tnfrsf22	0.00426111	-2.25156
Dilated aorta x control	Scotin	0.00426481	-0.686475
Dilated aorta x control	Olfr13	0.0042812	0.765379
Dilated aorta x control	Sdc1	0.00430338	-2.30174
Dilated aorta x control	Avpi1	0.00430729	0.639496
Dilated aorta x control	Rab1b	0.00430946	-1.60558
Dilated aorta x control	Gabpb2	0.00431416	0.742064
Dilated aorta x control	Lgmn	0.00431904	-1.56187
Dilated aorta x control	1700084C01Rik	0.00431992	1.27655
Dilated aorta x control	Gtpbp6	0.00432203	0.654978
Dilated aorta x control	Tbxa2r	0.00433382	1.14757
Dilated aorta x control	2700063G02Rik	0.00433448	0.903119
Dilated aorta x control	Fthfd	0.00434049	-2.11644
Dilated aorta x control	Zfp612	0.00435332	1.69752
Dilated aorta x control	Cdkn1c	0.00435524	0.789333
Dilated aorta x control	Gpr27	0.00436293	1.5254
Dilated aorta x control	BC037703	0.00436603	2.262
Dilated aorta x control	Apob48r	0.00437921	-1.06808
Dilated aorta x control	Clic5	0.00437993	-3.87502
Dilated aorta x control	Hbs1l	0.00438384	-0.870491
Dilated aorta x control	Plscr1	0.00439975	-2.06433
Dilated aorta x control	Slc2a13	0.00441517	1.31525
Dilated aorta x control	Marcks	0.00442864	-0.930656
Dilated aorta x control	Rem1	0.0044639	-1.42746
Dilated aorta x control	Casp1	0.00446555	-1.21181
Dilated aorta x control	9430063L05Rik	0.00447083	0.856551
Dilated aorta x control	9030224M15Rik	0.00448021	1.98615
Dilated aorta x control	Wbp5	0.00448102	0.820084
Dilated aorta x control	2810055E05Rik	0.00448576	0.64374
Dilated aorta x control	Thbs2	0.00450138	-0.91117
Dilated aorta x control	Zfp85-rs1	0.0045119	1.78922
Dilated aorta x control	Tnc	0.00452396	2.88474
Dilated aorta x control	Uhrf2	0.00453513	0.761993
Dilated aorta x control	Dact2	0.00453699	1.18771
Dilated aorta x control	Tnni2	0.00454649	-3.98288
Dilated aorta x control	Manba	0.00455371	-1.17711
Dilated aorta x control	Dcamkl1	0.00456116	-1.51365
Dilated aorta x control	Lox	0.00456476	-1.26659
Dilated aorta x control	2310046K10Rik	0.00456899	-2.08224
Dilated aorta x control	1200013B22Rik	0.00456936	-1.41519
Dilated aorta x control	LOC434960	0.00457849	-1.39665
Dilated aorta x control	H2-gs17	0.00458559	-1.3459
Dilated aorta x control	Tiam2	0.00458702	1.1048
Dilated aorta x control	C630013N10Rik	0.00461176	1.02361
Dilated aorta x control	Map3k3	0.00461568	0.667526
Dilated aorta x control	Smad5	0.0046314	-1.21263
Dilated aorta x control	Sca1	0.00463187	0.884666
Dilated aorta x control	2610016F04Rik	0.0046347	1.04132
Dilated aorta x control	1110059E24Rik	0.00463657	0.744858
Dilated aorta x control	Phlda3	0.00464451	-0.838876
Dilated aorta x control	2810432L12Rik	0.0046522	0.915594
Dilated aorta x control	Lin7b	0.00465311	2.06864
Dilated aorta x control	Entpd5	0.00465428	-1.08961
Dilated aorta x control	Scp2	0.00465749	-0.858659
Dilated aorta x control	BC046404	0.00466702	1.11013
Dilated aorta x control	Ntrk3	0.00467114	1.04498
Dilated aorta x control	A430106J12Rik	0.00467124	0.82286
Dilated aorta x control	Ercc5	0.00467439	1.19752
Dilated aorta x control	Dnajb4	0.00467518	2.14646
Dilated aorta x control	Bmpr1b	0.00467583	2.32965
Dilated aorta x control	C80913	0.00467716	0.618374
Dilated aorta x control	Acp1	0.00467987	1.11299
Dilated aorta x control	scl000510.1_2	0.00468649	1.473
Dilated aorta x control	Ppm1d	0.00471235	0.848078
Dilated aorta x control	2310001A20Rik	0.00471287	-0.884158
Dilated aorta x control	Zfp182	0.00471638	1.02859
Dilated aorta x control	Zp1	0.00471646	1.00541
Dilated aorta x control	Ostm1	0.00473105	-0.734485
Dilated aorta x control	Ppp2r5d	0.00473423	0.625811
Dilated aorta x control	1500031H04Rik	0.00473486	1.29412
Dilated aorta x control	Ak2	0.00473657	-1.26548
Dilated aorta x control	Cpsf6	0.00474322	1.10072
Dilated aorta x control	Hsd11b1	0.00474815	-0.995524
Dilated aorta x control	AA467197	0.00476241	-4.98298
Dilated aorta x control	Cerk	0.00477574	-0.916308
Dilated aorta x control	2610033C09Rik	0.00477805	0.740202
Dilated aorta x control	Mapt	0.00478733	-1.20392
Dilated aorta x control	Cyp4f14	0.00479449	1.33141
Dilated aorta x control	AB182283	0.00480671	1.51156
Dilated aorta x control	Vldlr	0.00481712	1.29661
Dilated aorta x control	Prdx5	0.00481818	-0.902535
Dilated aorta x control	Lmyc1	0.00482733	-3.73058
Dilated aorta x control	Igfbp2	0.00482986	-3.18391
Dilated aorta x control	Arhgap9	0.00484538	-2.54819
Dilated aorta x control	Zcchc9	0.00485432	0.764661
Dilated aorta x control	Tbx18	0.00485859	1.54326
Dilated aorta x control	Cmtm7	0.00486433	-0.705576
Dilated aorta x control	Ase1	0.00487642	0.634665
Dilated aorta x control	Gtf3c5	0.00487922	0.590957
Dilated aorta x control	Zfp2	0.00488019	0.742824
Dilated aorta x control	0610039P13Rik	0.00489259	-1.72775
Dilated aorta x control	1110004B15Rik	0.00489448	2.61661
Dilated aorta x control	Myst1	0.00489566	0.560835
Dilated aorta x control	Crsp8	0.00490276	0.629577
Dilated aorta x control	Tmem47	0.0049028	1.62853
Dilated aorta x control	Mobp	0.00492288	1.36362
Dilated aorta x control	Lrrc5	0.00492517	-1.1801
Dilated aorta x control	Afg3l2	0.0049373	-0.91734
Dilated aorta x control	Kpna3	0.00494098	0.963838
Dilated aorta x control	Pou2f1	0.00494256	1.03797
Dilated aorta x control	Amigo1	0.00494431	1.09122
Dilated aorta x control	2310061N23Rik	0.00494991	-1.73705
Dilated aorta x control	Tgfb1	0.00495039	-0.940445
Dilated aorta x control	Panx1	0.0049566	-1.40749
Dilated aorta x control	Trp53inp1	0.00496211	0.981683
Dilated aorta x control	Ext1	0.0049693	0.678394
Dilated aorta x control	Xylt2	0.00499204	-0.787891
Dilated aorta x control	Rbm38	0.00499428	0.605813
Dilated aorta x control	C130074G19Rik	0.00500383	-0.990193
Dilated aorta x control	Pank4	0.00500871	0.608057
Dilated aorta x control	Ndrg1	0.00501228	-0.85017
Dilated aorta x control	Cyp3a13	0.00502164	2.96805
Dilated aorta x control	Gpx3	0.00502536	-1.40992
Dilated aorta x control	1500002I11Rik	0.00502671	0.721396
Dilated aorta x control	Zswim1	0.00504244	0.64691
Dilated aorta x control	Sfxn1	0.00504842	-0.692184
Dilated aorta x control	Eno1	0.00505522	-1.70656
Dilated aorta x control	Lgals9	0.00505986	-1.95658
Dilated aorta x control	Chst3	0.00506357	1.4817
Dilated aorta x control	Scye1	0.00506533	0.587312
Dilated aorta x control	Edg2	0.00506742	1.0375
Dilated aorta x control	Sgk	0.00506901	1.04753
Dilated aorta x control	Scn2b	0.00506969	-2.56852
Dilated aorta x control	Dbp	0.00508809	0.739845
Dilated aorta x control	Pgm5	0.00510004	1.68644
Dilated aorta x control	Ccrl2	0.00510205	0.937268
Dilated aorta x control	Lcp1	0.00510676	-4.07827
Dilated aorta x control	Armc8	0.00511655	0.591531
Dilated aorta x control	Golph2	0.00512587	-0.949763
Dilated aorta x control	Fads2	0.00512613	1.05458
Dilated aorta x control	Fscn1	0.00512978	-2.72205
Dilated aorta x control	Mint	0.00513296	0.989742
Dilated aorta x control	C030048B08Rik	0.0051393	0.753284
Dilated aorta x control	ORF21	0.00514223	1.09113
Dilated aorta x control	Tmem9b	0.00515186	-0.637677
Dilated aorta x control	Lamc2	0.0051578	-1.1431
Dilated aorta x control	Dusp11	0.00515919	0.686255
Dilated aorta x control	Nxt2	0.00516514	0.881389
Dilated aorta x control	LOC632687	0.00517552	1.17443
Dilated aorta x control	Pmm2	0.00519285	-1.69555
Dilated aorta x control	Sox8	0.00520481	-0.946623
Dilated aorta x control	Mnt	0.00520689	-2.31037
Dilated aorta x control	1700030E05Rik	0.00520855	1.51801
Dilated aorta x control	Cerk	0.00521123	-0.962328
Dilated aorta x control	Mfap2	0.00522081	-1.14548
Dilated aorta x control	Pdcd1lg1	0.00522472	-1.18592
Dilated aorta x control	Foxk1	0.00522777	1.30976
Dilated aorta x control	Gatad1	0.00522875	0.813761
Dilated aorta x control	C77668	0.00523223	0.779026
Dilated aorta x control	Card10	0.00523518	-1.09861
Dilated aorta x control	Alox5ap	0.00524341	-1.98903
Dilated aorta x control	Mpdu1	0.00524572	-1.54473
Dilated aorta x control	Lrfn3	0.00525649	0.932048
Dilated aorta x control	St7l	0.00527656	0.598487
Dilated aorta x control	Grp	0.00527703	0.939666
Dilated aorta x control	Ppp1r14a	0.00527752	1.45422
Dilated aorta x control	2410066E13Rik	0.00527907	0.623877
Dilated aorta x control	2810004A10Rik	0.0052799	0.804484
Dilated aorta x control	Dlgap4	0.00528414	0.745555
Dilated aorta x control	Gnb4	0.00528647	0.967355
Dilated aorta x control	Dcun1d4	0.00528937	0.7903
Dilated aorta x control	Srpx2	0.00529219	-1.36372
Dilated aorta x control	BC021611	0.00529836	-2.22674
Dilated aorta x control	Bmpr1b	0.00530329	2.66866
Dilated aorta x control	Aggf1	0.00530591	-0.566455
Dilated aorta x control	AW413431	0.00531018	1.00979
Dilated aorta x control	BC006779	0.0053274	-0.669597
Dilated aorta x control	Trappc3	0.00534258	-0.674968
Dilated aorta x control	Tmsb10	0.00535728	-0.808301
Dilated aorta x control	5730410E15Rik	0.00535859	-0.708946
Dilated aorta x control	Nat6	0.00536032	1.03944
Dilated aorta x control	Copg	0.00536469	0.823813
Dilated aorta x control	Mef2c	0.00537168	1.74492
Dilated aorta x control	Gja6	0.00537366	1.85694
Dilated aorta x control	Cacna2d1	0.00538051	1.23624
Dilated aorta x control	Rtn2	0.00538341	1.61536
Dilated aorta x control	D5Ertd689e	0.00538564	0.639229
Dilated aorta x control	Ii	0.00538771	-1.4532
Dilated aorta x control	Pbxip1	0.00539894	1.06654
Dilated aorta x control	9130017A15Rik	0.0053999	0.614854
Dilated aorta x control	G6pc2	0.00540285	1.22717
Dilated aorta x control	BC006583	0.0054065	1.62118
Dilated aorta x control	E130115J16Rik	0.00541659	0.970709
Dilated aorta x control	Ppm1d	0.00541814	0.821525
Dilated aorta x control	Hcph	0.0054234	-1.67164
Dilated aorta x control	Suclg1	0.00542879	-1.4832
Dilated aorta x control	Mbd5	0.00544262	0.93854
Dilated aorta x control	Mef2c	0.00544808	1.01893
Dilated aorta x control	Mboat5	0.00545355	-1.72772
Dilated aorta x control	Ube2g1	0.00545364	0.766152
Dilated aorta x control	Zfp37	0.00546494	0.870869
Dilated aorta x control	Siat5	0.00547161	1.07348
Dilated aorta x control	Zfp128	0.00547477	0.8284
Dilated aorta x control	Cdc37l1	0.00547796	0.811344
Dilated aorta x control	Thrap2	0.00548655	1.18107
Dilated aorta x control	Mcam	0.0055025	1.37793
Dilated aorta x control	Sumo1	0.0055078	-0.894076
Dilated aorta x control	Gsto1	0.00553054	-1.21104
Dilated aorta x control	Anxa4	0.00553249	-0.866932
Dilated aorta x control	Zfp574	0.00553323	0.583476
Dilated aorta x control	D030070L09Rik	0.00553711	-1.76608
Dilated aorta x control	Slc39a11	0.00554613	-0.808082
Dilated aorta x control	Zfp513	0.00557973	-0.748071
Dilated aorta x control	Rfx1	0.00558713	1.27479
Dilated aorta x control	2510048K03Rik	0.00559194	-0.646284
Dilated aorta x control	Ppm1e	0.00560549	1.96868
Dilated aorta x control	2810453L12Rik	0.00560758	1.61949
Dilated aorta x control	Ephx2	0.00560845	-1.48605
Dilated aorta x control	Gpt2	0.005609	-0.884572
Dilated aorta x control	Rsad1	0.00561517	0.602357
Dilated aorta x control	Dtna	0.00562031	1.49338
Dilated aorta x control	2010300G19Rik	0.00562302	0.621221
Dilated aorta x control	Tank	0.00562347	0.658549
Dilated aorta x control	Serbp1	0.00563092	0.63641
Dilated aorta x control	1190003M12Rik	0.00564414	2.49976
Dilated aorta x control	Bcdin3	0.00564501	1.19999
Dilated aorta x control	Nde1	0.00564975	-0.768153
Dilated aorta x control	Irf1	0.00567237	-0.748145
Dilated aorta x control	Adh1	0.00570216	-1.72047
Dilated aorta x control	Rnf125	0.00571127	-1.97985
Dilated aorta x control	Dppa4	0.00572223	1.89565
Dilated aorta x control	Abi3	0.00573968	-0.78235
Dilated aorta x control	Cs	0.00574728	-0.987659
Dilated aorta x control	Igf2r	0.00575654	-0.791422
Dilated aorta x control	Trim56	0.00576591	1.08622
Dilated aorta x control	Rdh5	0.00576626	0.956224
Dilated aorta x control	Phlda3	0.00576941	-0.752312
Dilated aorta x control	Selpl	0.00577392	-1.41425
Dilated aorta x control	Grem2	0.00577923	0.942346
Dilated aorta x control	8430438D04Rik	0.00578161	0.875366
Dilated aorta x control	Cav3	0.00578219	2.58731
Dilated aorta x control	Mustn1	0.00578334	0.925131
Dilated aorta x control	Vav1	0.00579185	-1.27933
Dilated aorta x control	Etfa	0.00579837	-1.4361
Dilated aorta x control	Lpin1	0.00580069	-1.19339
Dilated aorta x control	Olfr1424	0.00581073	1.01493
Dilated aorta x control	Homer1	0.00582207	0.782648
Dilated aorta x control	Gja7	0.00583081	1.19471
Dilated aorta x control	Caskin2	0.00584498	0.595728
Dilated aorta x control	Pfkm	0.00586006	0.620427
Dilated aorta x control	Ctsb	0.00586256	-0.589114
Dilated aorta x control	Mettl3	0.00586727	0.73466
Dilated aorta x control	H2-Ab1	0.0058719	-1.34275
Dilated aorta x control	2310014H19Rik	0.00587388	1.23488
Dilated aorta x control	Jak3	0.00587682	-2.60826
Dilated aorta x control	Arhgap25	0.00588575	-3.92613
Dilated aorta x control	Egfl7	0.00589374	-1.28138
Dilated aorta x control	Pvrl2	0.00589802	-0.7883
Dilated aorta x control	Rpl4	0.00589926	0.714182
Dilated aorta x control	Efnb1	0.00591917	-0.965547
Dilated aorta x control	Msx1	0.00592882	0.99965
Dilated aorta x control	Slc35f3	0.00597332	-1.10969
Dilated aorta x control	Ccdc59	0.00597815	0.675929
Dilated aorta x control	Rbl1	0.00598532	-0.65024
Dilated aorta x control	Trex1	0.00599181	0.652623
Dilated aorta x control	1700052N19Rik	0.0059945	-0.783145
Dilated aorta x control	Arrb2	0.00599995	-1.01639
Dilated aorta x control	Rasl10b	0.00601312	1.91364
Dilated aorta x control	Zfp68	0.00602321	0.952587
Dilated aorta x control	Spag9	0.00603556	0.851562
Dilated aorta x control	Hfe	0.0060397	-0.656812
Dilated aorta x control	6330403K07Rik	0.00604028	1.8157
Dilated aorta x control	Pep4	0.00604056	-0.845139
Dilated aorta x control	Fetub	0.00604091	-1.98468
Dilated aorta x control	Pknox2	0.00604374	0.960975
Dilated aorta x control	Dck	0.00604724	-0.837508
Dilated aorta x control	Car11	0.00604855	0.954711
Dilated aorta x control	Pkp2	0.00605384	-1.47035
Dilated aorta x control	C1qr1	0.00606045	-2.12627
Dilated aorta x control	Eng	0.00607955	-0.572363
Dilated aorta x control	Cd79b	0.00608258	-1.61984
Dilated aorta x control	Tgif	0.00611727	-1.97652
Dilated aorta x control	LOC381297	0.00612082	0.70478
Dilated aorta x control	4732435N03Rik	0.00614078	1.10758
Dilated aorta x control	B3gat1	0.00614517	1.3757
Dilated aorta x control	1810015C04Rik	0.00615065	-1.65529
Dilated aorta x control	Aldh3b1	0.00615892	-1.12319
Dilated aorta x control	Vbp1	0.00616443	0.736988
Dilated aorta x control	1110018J18Rik	0.00617217	0.637488
Dilated aorta x control	Pddc1	0.00617831	-1.15144
Dilated aorta x control	Ncoa5	0.00617879	0.560535
Dilated aorta x control	Zfp97	0.00618153	0.97571
Dilated aorta x control	BC019977	0.00618654	0.656042
Dilated aorta x control	Pald	0.0061924	-0.59311
Dilated aorta x control	Mbp	0.00619852	-1.23157
Dilated aorta x control	Sart1	0.0062048	0.652945
Dilated aorta x control	Nfib	0.00623269	0.901126
Dilated aorta x control	Wdr31	0.00624348	1.12009
Dilated aorta x control	Xkh	0.00624648	1.19037
Dilated aorta x control	6720463E02Rik	0.00625026	-1.38186
Dilated aorta x control	Dlgap4	0.00625413	1.02624
Dilated aorta x control	Slc2a4	0.00625903	-1.09492
Dilated aorta x control	Rragd	0.00626448	-2.06002
Dilated aorta x control	Rapsn	0.0062692	-2.10726
Dilated aorta x control	L3mbtl	0.0062989	1.98361
Dilated aorta x control	0610034P02Rik	0.00630651	0.614912
Dilated aorta x control	2310045A20Rik	0.00631072	1.09027
Dilated aorta x control	Ttyh3	0.00631211	-2.24016
Dilated aorta x control	Nt5c2	0.00631327	0.79327
Dilated aorta x control	Prkr	0.00631524	-0.868656
Dilated aorta x control	Rnf12	0.00633106	1.22858
Dilated aorta x control	Bcorl1	0.00634537	0.865464
Dilated aorta x control	Slc7a4	0.00635519	-1.03021
Dilated aorta x control	LOC384100	0.00635707	0.836903
Dilated aorta x control	2310043L02Rik	0.00637427	2.18239
Dilated aorta x control	5830472H07Rik	0.00637527	0.797993
Dilated aorta x control	Eif2c3	0.00638969	0.929829
Dilated aorta x control	Plekhg3	0.00640784	0.944844
Dilated aorta x control	1110020C13Rik	0.00640824	-0.658956
Dilated aorta x control	Fah	0.00641496	-0.691825
Dilated aorta x control	Ian1	0.00641692	2.32387
Dilated aorta x control	Plcb2	0.00642384	-2.3411
Dilated aorta x control	Tdrd3	0.0064242	0.652641
Dilated aorta x control	Slc7a8	0.00642613	-2.79292
Dilated aorta x control	Nid1	0.00643267	-0.533145
Dilated aorta x control	Tbc1d9	0.00645877	0.891349
Dilated aorta x control	Susd2	0.0064616	1.29608
Dilated aorta x control	Ddit4l	0.00646624	0.76949
Dilated aorta x control	Scamp5	0.00650211	-0.94442
Dilated aorta x control	D1Bwg0212e	0.0065043	0.628356
Dilated aorta x control	Abhd5	0.0065066	-0.744881
Dilated aorta x control	LOC228715	0.00651795	0.665669
Dilated aorta x control	Sema6b	0.00652026	-1.44934
Dilated aorta x control	9130221H12Rik	0.00653426	0.673491
Dilated aorta x control	Adora2a	0.00656651	0.84792
Dilated aorta x control	Entpd4	0.00658839	-1.02386
Dilated aorta x control	Spag7	0.00660246	0.584931
Dilated aorta x control	Arl6ip1	0.00661978	-0.551771
Dilated aorta x control	Omd	0.00663114	2.27823
Dilated aorta x control	1700006D24Rik	0.00664311	1.18741
Dilated aorta x control	Rab22a	0.00664319	0.90363
Dilated aorta x control	Coro2a	0.00664512	1.40482
Dilated aorta x control	D330037A14Rik	0.00665681	0.68593
Dilated aorta x control	Tgfb1i1	0.00665733	0.970626
Dilated aorta x control	1700001A24Rik	0.00666268	-0.780241
Dilated aorta x control	Ky	0.00666449	1.50938
Dilated aorta x control	Kif2c	0.00666458	-1.96848
Dilated aorta x control	Jtv1	0.00667264	0.91345
Dilated aorta x control	Zfp292	0.00669217	0.798027
Dilated aorta x control	Gria1	0.00669615	2.16543
Dilated aorta x control	Ebf3	0.0066963	-1.86411
Dilated aorta x control	Gpx2	0.00670958	1.39959
Dilated aorta x control	Mfap3	0.00671675	0.528354
Dilated aorta x control	4932408F19Rik	0.00672219	0.764035
Dilated aorta x control	Acad10	0.00672335	-1.23072
Dilated aorta x control	2410004A20Rik	0.00672402	1.19026
Dilated aorta x control	BC051080	0.00673371	0.741993
Dilated aorta x control	Gstz1	0.00673925	-1.40664
Dilated aorta x control	Mmab	0.00675064	-1.69494
Dilated aorta x control	A030012M09Rik	0.00677065	0.625636
Dilated aorta x control	H2-Ab1	0.0067745	-1.45745
Dilated aorta x control	Centg3	0.00677853	0.649101
Dilated aorta x control	Arid5a	0.00679174	0.915505
Dilated aorta x control	Itpr3	0.00681664	-0.911384
Dilated aorta x control	Ccar1	0.00681982	0.64058
Dilated aorta x control	Speer4d	0.00682054	0.916895
Dilated aorta x control	Itga11	0.00682814	-1.12361
Dilated aorta x control	Pcx	0.00683736	-1.75617
Dilated aorta x control	Rnf25	0.00684403	0.57485
Dilated aorta x control	2410017I18Rik	0.00685063	0.667048
Dilated aorta x control	1810044O22Rik	0.00685076	-0.687836
Dilated aorta x control	C130060K24Rik	0.00686638	1.06536
Dilated aorta x control	Ush2a	0.00687686	0.525609
Dilated aorta x control	Pdcd7	0.00688281	0.615294
Dilated aorta x control	Irf1	0.00688503	-0.693614
Dilated aorta x control	Setd8	0.00689835	0.855726
Dilated aorta x control	Gmfg	0.00690683	-0.764591
Dilated aorta x control	Arrb1	0.00691467	-1.14506
Dilated aorta x control	Ly6e	0.00692506	-0.94722
Dilated aorta x control	Acsm3	0.00694208	-2.22082
Dilated aorta x control	Svil	0.00694427	0.832396
Dilated aorta x control	5830482G23Rik	0.00694662	-0.652343
Dilated aorta x control	Cyp7b1	0.00694867	-2.10035
Dilated aorta x control	2400001E08Rik	0.0069542	-0.697485
Dilated aorta x control	6530401D17Rik	0.00697088	-1.75293
Dilated aorta x control	Gm129	0.00698112	1.23445
Dilated aorta x control	2610007K22Rik	0.00698171	0.933965
Dilated aorta x control	Ddit3	0.00699323	0.658291
Dilated aorta x control	Epha1	0.00699374	1.79127
Dilated aorta x control	D10Ertd610e	0.00702277	0.813582
Dilated aorta x control	Apg16l	0.00702364	0.563579
Dilated aorta x control	Mustn1	0.00704064	0.755167
Dilated aorta x control	Ldb3	0.0070445	0.781483
Dilated aorta x control	Cpne2	0.00704612	0.578178
Dilated aorta x control	3110004H13Rik	0.00705378	0.69416
Dilated aorta x control	Malt1	0.00705917	1.4908
Dilated aorta x control	Pole	0.00706415	1.17925
Dilated aorta x control	Ptpre	0.00706701	0.796298
Dilated aorta x control	Ifi47	0.007072	-0.898632
Dilated aorta x control	Mef2a	0.00708974	0.702341
Dilated aorta x control	Siat7f	0.00709562	0.607103
Dilated aorta x control	Cbr1	0.00709656	-0.709108
Dilated aorta x control	Syt7	0.00710348	1.5758
Dilated aorta x control	Prrx1	0.00710765	0.750146
Dilated aorta x control	Mbldc1	0.0071169	0.997876
Dilated aorta x control	H2-DMb1	0.00712061	-1.01736
Dilated aorta x control	Gdf15	0.00712846	-2.01941
Dilated aorta x control	Ankrd27	0.00713253	-0.674125
Dilated aorta x control	Tbcd	0.00713643	-0.546407
Dilated aorta x control	D17H6S56E-5	0.00715477	-2.04833
Dilated aorta x control	BC022145	0.00715531	-1.46939
Dilated aorta x control	Comp	0.00717511	-1.86118
Dilated aorta x control	Mtrf1l	0.00717912	1.08371
Dilated aorta x control	D14Ertd668e	0.00719881	0.678728
Dilated aorta x control	Ift81	0.0071993	0.841813
Dilated aorta x control	Zfp398	0.00720082	1.14593
Dilated aorta x control	Gpsn2	0.00720147	-1.41714
Dilated aorta x control	Mbd1	0.00721328	1.64336
Dilated aorta x control	Mia3	0.00721611	0.59408
Dilated aorta x control	Traf7	0.00722033	0.688918
Dilated aorta x control	P2ry5	0.00722036	-1.12004
Dilated aorta x control	B930008K04Rik	0.00723209	1.03581
Dilated aorta x control	Rbp7	0.00724743	-1.63594
Dilated aorta x control	Zfhx1a	0.00725047	0.917188
Dilated aorta x control	Mad2l1	0.00726065	-0.849168
Dilated aorta x control	Kcna10	0.00726069	2.09646
Dilated aorta x control	Nagpa	0.00727235	0.518097
Dilated aorta x control	1700012B18Rik	0.00728625	-1.17663
Dilated aorta x control	Adk	0.00731504	0.72647
Dilated aorta x control	Kif17	0.00734769	0.719117
Dilated aorta x control	Crsp7	0.00735456	0.766603
Dilated aorta x control	Csf2rb1	0.00735953	0.939009
Dilated aorta x control	Stim1	0.00736318	0.558641
Dilated aorta x control	Mocs1	0.0073651	-0.873248
Dilated aorta x control	Oc90	0.00737234	1.01001
Dilated aorta x control	Lmod1	0.00739563	1.23655
Dilated aorta x control	Ptprs	0.0074231	0.707564
Dilated aorta x control	Smtn	0.00742434	1.08403
Dilated aorta x control	Admr	0.00742718	-1.63257
Dilated aorta x control	Pcdha11	0.00744826	2.3867
Dilated aorta x control	Adh1	0.00744957	-1.25634
Dilated aorta x control	Usp4	0.0074501	0.717687
Dilated aorta x control	Lzts2	0.00745555	0.622143
Dilated aorta x control	Bex4	0.00746687	1.67662
Dilated aorta x control	Ak2	0.00748301	-1.2185
Dilated aorta x control	Dtnbp1	0.00748981	-0.554272
Dilated aorta x control	LOC114601	0.00749394	0.970742
Dilated aorta x control	Pmaip1	0.00749532	0.707922
Dilated aorta x control	Lpxn	0.00750261	-3.8944
Dilated aorta x control	Cdr2	0.00751778	0.957207
Dilated aorta x control	Rbm26	0.00752422	0.987968
Dilated aorta x control	Prdx3	0.0075307	-1.15491
Dilated aorta x control	1110001C20Rik	0.00754874	0.670218
Dilated aorta x control	D16Ertd472e	0.00755477	0.662951
Dilated aorta x control	Phc1	0.00757059	0.650959
Dilated aorta x control	Tceal6	0.00757793	1.19206
Dilated aorta x control	Gadd45a	0.0075876	-1.74286
Dilated aorta x control	Ctla4	0.00759179	0.673817
Dilated aorta x control	Ian6	0.00759188	-1.07719
Dilated aorta x control	Herpud1	0.00761229	0.636776
Dilated aorta x control	B230217C12Rik	0.00761344	1.09341
Dilated aorta x control	Kcnc1	0.00762977	0.914997
Dilated aorta x control	Ethe1	0.00763858	0.7309
Dilated aorta x control	Pdcd10	0.00764013	0.740693
Dilated aorta x control	Trerf1	0.00765252	1.08039
Dilated aorta x control	Fcna	0.00765433	-1.53164
Dilated aorta x control	Ifi35	0.0076559	0.691619
Dilated aorta x control	Acad8	0.00765878	-1.14777
Dilated aorta x control	Oazin	0.00766929	1.03479
Dilated aorta x control	Ankrd17	0.00767147	-1.44164
Dilated aorta x control	Acdc	0.00768313	-1.65894
Dilated aorta x control	Etv4	0.00769793	-2.7686
Dilated aorta x control	Orm1	0.00770744	-2.53412
Dilated aorta x control	2700097O09Rik	0.00771175	0.776454
Dilated aorta x control	Rab11fip5	0.00771286	-0.613025
Dilated aorta x control	3230401D17Rik	0.00774901	0.88902
Dilated aorta x control	5730458D16Rik	0.00775891	0.818325
Dilated aorta x control	6720430O15	0.00776724	-0.866953
Dilated aorta x control	Crk7	0.00776813	1.56979
Dilated aorta x control	Pthlh	0.00776907	1.17397
Dilated aorta x control	Septin 8	0.00776917	-0.890905
Dilated aorta x control	Wbscr24	0.00777263	1.22753
Dilated aorta x control	Slc25a3	0.0077825	-0.762531
Dilated aorta x control	Chn2	0.00779077	0.75404
Dilated aorta x control	1700024K14Rik	0.00780446	1.1302
Dilated aorta x control	Fgf17	0.0078129	-1.06654
Dilated aorta x control	Siat7f	0.00781891	1.06703
Dilated aorta x control	V1rh21	0.00783531	1.02563
Dilated aorta x control	Dip3b	0.00784886	-1.05768
Dilated aorta x control	Kcnab2	0.00787401	-1.5311
Dilated aorta x control	Olfr703	0.00788566	-2.21639
Dilated aorta x control	Gltp	0.00789531	-0.540789
Dilated aorta x control	Dhx32	0.00791023	0.786312
Dilated aorta x control	Arl2bp	0.00793257	0.698507
Dilated aorta x control	Lamp2	0.00793265	-0.557106
Dilated aorta x control	Pdlim7	0.00793562	0.865129
Dilated aorta x control	Cyb5r3	0.00794334	-0.878135
Dilated aorta x control	LOC433720	0.00794536	2.26856
Dilated aorta x control	Nr2f1	0.00795478	0.845994
Dilated aorta x control	Olfr68	0.00797829	1.28422
Dilated aorta x control	1810045J01Rik	0.00797834	0.733821
Dilated aorta x control	Utp14b	0.00800079	1.79958
Dilated aorta x control	3110001D03Rik	0.00801837	0.555471
Dilated aorta x control	Scarf1	0.00802132	-1.7463
Dilated aorta x control	Dcun1d2	0.0080231	0.77323
Dilated aorta x control	Ppie	0.00805041	0.863297
Dilated aorta x control	Mrps5	0.0080533	-1.47102
Dilated aorta x control	Ppm1e	0.00806423	1.60724
Dilated aorta x control	Ube2a	0.00807039	0.652147
Dilated aorta x control	Si	0.00807125	1.2049
Dilated aorta x control	2810468K17Rik	0.00807692	0.77453
Dilated aorta x control	Fchsd2	0.00810923	0.785134
Dilated aorta x control	Rfx2	0.00810947	1.12458
Dilated aorta x control	H13	0.00812022	-0.797322
Dilated aorta x control	1700113I22Rik	0.00814013	0.935945
Dilated aorta x control	4732473B16Rik	0.00814306	1.6051
Dilated aorta x control	1110004B13Rik	0.00814787	0.875192
Dilated aorta x control	Vezf1	0.00815231	1.00288
Dilated aorta x control	Tcl1b3	0.00818326	1.27443
Dilated aorta x control	Map3k12	0.00819997	0.669405
Dilated aorta x control	Fkbp7	0.00820132	0.949895
Dilated aorta x control	Sprr2a	0.00820298	0.66618
Dilated aorta x control	AI790205	0.00820508	0.615129
Dilated aorta x control	Ptprs	0.00820806	1.00686
Dilated aorta x control	Myo1b	0.00823031	-1.67187
Dilated aorta x control	V1re7	0.00823573	1.71538
Dilated aorta x control	Armcx1	0.00823858	0.847614
Dilated aorta x control	H2-DMa	0.00824302	-1.5541
Dilated aorta x control	Oat	0.00824445	0.66066
Dilated aorta x control	Ankrd47	0.00825088	-1.22532
Dilated aorta x control	Zfp295	0.00826515	0.874654
Dilated aorta x control	Nr1d2	0.00826624	0.849667
Dilated aorta x control	Gucy1b3	0.00826774	1.6508
Dilated aorta x control	Tbx3	0.00827183	-2.50356
Dilated aorta x control	4631427C17Rik	0.00827628	-1.20566
Dilated aorta x control	Ii	0.00829071	-1.6932
Dilated aorta x control	Ppgb	0.00830022	-1.77575
Dilated aorta x control	Dach1	0.00833008	1.19092
Dilated aorta x control	Dicer1	0.00833495	-0.845244
Dilated aorta x control	C1s	0.00834689	-1.39816
Dilated aorta x control	Matr3	0.00838657	0.879504
Dilated aorta x control	Mfsd9	0.00839549	-3.04205
Dilated aorta x control	Hsp105	0.00840687	1.06847
Dilated aorta x control	Xab1	0.00841005	-1.53173
Dilated aorta x control	6530418L21Rik	0.00841389	1.07658
Dilated aorta x control	Rapsn	0.00843018	-1.39423
Dilated aorta x control	Slc12a1	0.00844254	1.21804
Dilated aorta x control	Actn2	0.00844989	1.26038
Dilated aorta x control	Pdcd5	0.0084522	1.18497
Dilated aorta x control	Osbpl6	0.00845556	1.35977
Dilated aorta x control	Zfp64	0.00849561	0.580977
Dilated aorta x control	Ddx4	0.00849852	1.02129
Dilated aorta x control	Nek6	0.00850758	-2.03703
Dilated aorta x control	Dhrs4	0.00850936	-1.36007
Dilated aorta x control	Zfp68	0.0085159	0.765842
Dilated aorta x control	Ipp	0.00852683	0.672474
Dilated aorta x control	Cdk2	0.00853195	-1.91325
Dilated aorta x control	Tle1	0.00853544	1.10532
Dilated aorta x control	Fgf13	0.0085365	1.66593
Dilated aorta x control	Olfm1	0.00854994	0.909171
Dilated aorta x control	Itga11	0.00855388	-1.35884
Dilated aorta x control	Amid	0.00855476	-1.12132
Dilated aorta x control	Eif4enif1	0.00855868	0.529687
Dilated aorta x control	H13	0.00855869	1.20806
Dilated aorta x control	Apg7l	0.00856269	0.749528
Dilated aorta x control	AI467606	0.00856623	-0.845075
Dilated aorta x control	Mylk	0.00857439	1.13612
Dilated aorta x control	Gm237	0.00858592	-0.682913
Dilated aorta x control	Rod1	0.00859832	-1.30166
Dilated aorta x control	Centa2	0.00860765	-1.8682
Dilated aorta x control	Pde2a	0.00862733	-1.57694
Dilated aorta x control	Dab2	0.00863169	-1.29783
Dilated aorta x control	Mkks	0.00863509	1.17878
Dilated aorta x control	Ppm1f	0.00864504	-1.41387
Dilated aorta x control	Bteb1	0.00864933	0.877718
Dilated aorta x control	Chdc1	0.00866285	0.937301
Dilated aorta x control	Pstpip1	0.00866487	-1.69586
Dilated aorta x control	Nras	0.00866707	-0.612929
Dilated aorta x control	Dync2li1	0.00867396	0.824004
Dilated aorta x control	Mbp	0.00868663	-0.966588
Dilated aorta x control	2610020H15Rik	0.00868883	-0.589516
Dilated aorta x control	Usp38	0.00869142	0.605116
Dilated aorta x control	C630029K18Rik	0.00869392	0.971631
Dilated aorta x control	Rad17	0.00869695	0.68981
Dilated aorta x control	Csde1	0.00869935	0.917226
Dilated aorta x control	Rreb1	0.0087168	-0.823093
Dilated aorta x control	Ogn	0.00873282	1.36455
Dilated aorta x control	4732467B22	0.00873618	1.61712
Dilated aorta x control	Sv2a	0.00874468	0.761703
Dilated aorta x control	Mtch2	0.00877889	-0.582381
Dilated aorta x control	Zdhhc14	0.00878561	0.679844
Dilated aorta x control	Clcnkb	0.00879149	1.7038
Dilated aorta x control	2700088M22Rik	0.00880419	0.565375
Dilated aorta x control	Als2cr4	0.00881143	0.64102
Dilated aorta x control	Psmc3ip	0.00881486	1.01383
Dilated aorta x control	Cacna1h	0.00882238	0.865401
Dilated aorta x control	Slc11a1	0.00882777	-1.99069
Dilated aorta x control	Tpst1	0.00884125	0.770575
Dilated aorta x control	Dst	0.00885077	0.859513
Dilated aorta x control	1300006N24Rik	0.00885388	0.604876
Dilated aorta x control	Ube2q	0.00885671	-0.848513
Dilated aorta x control	BC017647	0.00886125	0.665142
Dilated aorta x control	Strn3	0.00886348	0.99389
Dilated aorta x control	Exdl2	0.00887282	0.66744
Dilated aorta x control	Il17rc	0.00887311	0.617453
Dilated aorta x control	Scp2	0.00887541	-2.03003
Dilated aorta x control	Gabarapl1	0.00890687	-0.945669
Dilated aorta x control	Pgam1	0.00890765	-1.05338
Dilated aorta x control	Cacna2d3	0.00890808	3.39886
Dilated aorta x control	Pik4cb	0.00895446	-0.599079
Dilated aorta x control	Ppp5c	0.00895917	0.620044
Dilated aorta x control	Gosr2	0.00895993	-0.711476
Dilated aorta x control	3110045G13Rik	0.00896453	-0.801524
Dilated aorta x control	Nab1	0.008971	0.901147
Dilated aorta x control	Thg1l	0.00898993	-3.3871
Dilated aorta x control	Dek	0.00900664	0.958776
Dilated aorta x control	Pole4	0.00901468	0.829469
Dilated aorta x control	Snx16	0.00901623	0.95048
Dilated aorta x control	Mark2	0.00901959	0.579096
Dilated aorta x control	Ntrk3	0.00903408	0.89455
Dilated aorta x control	Tuba8	0.00904018	-1.93664
Dilated aorta x control	Csnk1e	0.00906281	0.583036
Dilated aorta x control	Tulp4	0.00906364	-0.720801
Dilated aorta x control	C1s	0.00906598	-2.6654
Dilated aorta x control	Ap1m2	0.00906844	0.964486
Dilated aorta x control	4632417N05Rik	0.00907797	-0.607388
Dilated aorta x control	Cpsf1	0.0090832	-0.742917
Dilated aorta x control	Mir16	0.00908958	-0.775873
Dilated aorta x control	3110007F17Rik	0.00910569	1.42639
Dilated aorta x control	E130203B14Rik	0.00910812	1.77892
Dilated aorta x control	Ttyh2	0.00912924	-4.58098
Dilated aorta x control	Slc10a3	0.00913881	-0.805083
Dilated aorta x control	Epc1	0.00913971	0.657107
Dilated aorta x control	1110025G12Rik	0.00914931	-1.78092
Dilated aorta x control	Mboat2	0.00915502	0.918363
Dilated aorta x control	1600023A02Rik	0.00916582	-3.09911
Dilated aorta x control	Kcnq3	0.00917756	-1.58639
Dilated aorta x control	Cyb5r3	0.00918084	-0.701363
Dilated aorta x control	Akt2	0.00918399	-1.20228
Dilated aorta x control	BC022593	0.00920068	-1.30369
Dilated aorta x control	Scrib	0.00920887	0.52935
Dilated aorta x control	Pscd2	0.00921155	1.3798
Dilated aorta x control	A930016D02Rik	0.00923016	-0.679397
Dilated aorta x control	Ncor1	0.00924402	0.513855
Dilated aorta x control	Ifnar2	0.00925206	-0.76692
Dilated aorta x control	Tbrg4	0.00927627	-1.35006
Dilated aorta x control	Kcnj2	0.00930625	-1.78355
Dilated aorta x control	Arl6	0.0093078	0.562249
Dilated aorta x control	Gpr50	0.00934368	1.21289
Dilated aorta x control	3110050K21Rik	0.00934807	0.996948
Dilated aorta x control	Cox6a2	0.00935506	-2.05866
Dilated aorta x control	Erlin2	0.00937375	-0.733645
Dilated aorta x control	Chordc1	0.00938462	0.720095
Dilated aorta x control	A130072J07	0.00938488	-2.60422
Dilated aorta x control	Isca1	0.00939855	-0.768411
Dilated aorta x control	Sox5	0.00940949	0.676997
Dilated aorta x control	Serbp1	0.00941636	0.616158
Dilated aorta x control	Plscr1	0.00942346	-0.97556
Dilated aorta x control	Pde4dip	0.00943783	1.02593
Dilated aorta x control	Itpk1	0.00944299	0.763848
Dilated aorta x control	Aacs	0.00945144	-1.57526
Dilated aorta x control	Atp10a	0.00948029	1.18769
Dilated aorta x control	Rbms3	0.00949805	0.853207
Dilated aorta x control	C630016B22Rik	0.00950697	-0.675004
Dilated aorta x control	St7l	0.00953336	0.597182
Dilated aorta x control	Pmp22	0.00954524	-0.896845
Dilated aorta x control	Stard3nl	0.00954618	0.548838
Dilated aorta x control	EG630499	0.0095871	-1.1512
Dilated aorta x control	Pdha1	0.00960962	-0.779151
Dilated aorta x control	Set7	0.00962855	1.42082
Dilated aorta x control	Dnchc1	0.00963013	0.573294
Dilated aorta x control	Rab1b	0.00963877	-0.682009
Dilated aorta x control	Mrgpra2	0.00964364	0.973509
Dilated aorta x control	Nme5	0.00964575	2.36499
Dilated aorta x control	Ung	0.00965082	-1.35571
Dilated aorta x control	Nms	0.00968081	-2.74736
Dilated aorta x control	Scp2	0.00968787	-0.876589
Dilated aorta x control	Syt12	0.0097143	-0.903495
Dilated aorta x control	Schip1	0.00971687	0.975361
Dilated aorta x control	Il27ra	0.00971837	-0.683884
Dilated aorta x control	Gns	0.00971922	-0.599602
Dilated aorta x control	Il15	0.00973626	-0.656798
Dilated aorta x control	Dynll1	0.00975104	0.802975
Dilated aorta x control	G6pdx	0.00975726	-0.72175
Dilated aorta x control	Snx3	0.00976138	-2.04202
Dilated aorta x control	Shc1	0.00976358	-1.33338
Dilated aorta x control	Olfr806	0.0097681	1.154
Dilated aorta x control	Arl4c	0.00976939	-2.23895
Dilated aorta x control	6720467C03Rik	0.00977877	0.70233
Dilated aorta x control	Prkcdbp	0.00977896	0.745948
Dilated aorta x control	Pou2af1	0.00979092	-1.11755
Dilated aorta x control	5630401D24Rik	0.00980945	-2.35084
Dilated aorta x control	Wwox	0.00982462	-0.912487
Dilated aorta x control	Rab11fip5	0.0098255	-0.632483
Dilated aorta x control	BC023818	0.00982828	0.707928
Dilated aorta x control	Zhx3	0.00983782	0.524818
Dilated aorta x control	Olfr437	0.00984486	1.17551
Dilated aorta x control	Vkorc1	0.00986852	0.621817
Dilated aorta x control	1200006F02Rik	0.00988872	-1.57067
Dilated aorta x control	Kcnmb4	0.00988898	1.31702
Dilated aorta x control	Dmtf1	0.0098928	0.852495
Dilated aorta x control	Paqr9	0.00989407	-0.959755
Dilated aorta x control	1810031K02Rik	0.00989513	-1.10535
Dilated aorta x control	C730027P07Rik	0.00990006	0.889386
Dilated aorta x control	Prpf3	0.00991178	0.672027
Dilated aorta x control	Acox3	0.00992418	-0.685024
Dilated aorta x control	Usp13	0.00993375	1.18987
Dilated aorta x control	Fbxo32	0.00997151	1.02801
Dilated aorta x control	Ndrl	0.00997532	-0.666391
Dilated aorta x control	Tnfsf13b	0.00999665	-0.865183
Dilated aorta x control	Mapkap1	0.010001	0.490014
Dilated aorta x control	Slc26a6	0.010009	0.948169
Dilated aorta x control	Hlx1	0.0100184	-1.21017
Dilated aorta x control	Slc43a2	0.010029	0.785397
Dilated aorta x control	Sepx1	0.0100421	0.88753
Dilated aorta x control	Paf1	0.0100646	1.82977
Dilated aorta x control	Hspb6	0.0100719	1.05156
Dilated aorta x control	H2-T17	0.010074	-0.768236
Dilated aorta x control	Slc1a7	0.0100785	1.19115
Dilated aorta x control	Atp2a3	0.0101349	0.741546
Dilated aorta x control	Clic4	0.0101386	0.570646
Dilated aorta x control	Inpp5f	0.0101416	0.708904
Dilated aorta x control	Tagln	0.0101549	0.875925
Dilated aorta x control	Zfp537	0.010155	0.717498
Dilated aorta x control	Irf1	0.0101615	-1.79399
Dilated aorta x control	Slc39a4	0.010164	-1.53803
Dilated aorta x control	Bdnf	0.0102004	0.875133
Dilated aorta x control	Dab2	0.0102032	-1.406
Dilated aorta x control	BC005624	0.0102039	0.960713
Dilated aorta x control	Gadd45g	0.0102292	0.903846
Dilated aorta x control	Cbfb	0.0102384	-0.644421
Dilated aorta x control	Cdh5	0.0102543	-2.06971
Dilated aorta x control	Hhip	0.0102665	1.90726
Dilated aorta x control	Napb	0.0102726	0.90414
Dilated aorta x control	Bcl9l	0.0102756	0.65158
Dilated aorta x control	Col1a2	0.0102871	0.611141
Dilated aorta x control	5330414D10Rik	0.0103043	0.934796
Dilated aorta x control	Nalp5	0.0103141	1.62632
Dilated aorta x control	BC024868	0.0103297	0.586016
Dilated aorta x control	6030457N17Rik	0.0103322	0.533643
Dilated aorta x control	V1ra6	0.0103381	-2.29098
Dilated aorta x control	Il17d	0.0103423	0.965344
Dilated aorta x control	Olfr898	0.0103578	-3.19923
Dilated aorta x control	Chek2	0.0103604	0.793073
Dilated aorta x control	6330503C03Rik	0.0104051	0.89073
Dilated aorta x control	LOC213423	0.0104272	-1.15393
Dilated aorta x control	Pqlc2	0.0104408	-0.969571
Dilated aorta x control	Rarsl	0.0104482	-1.18029
Dilated aorta x control	Zfyve21	0.0104532	0.517559
Dilated aorta x control	MGC30332	0.0104593	0.841843
Dilated aorta x control	3000002G13Rik	0.010462	1.22706
Dilated aorta x control	Plagl2	0.0104735	0.581702
Dilated aorta x control	Hspa5bp1	0.0104891	0.982126
Dilated aorta x control	Mboat5	0.0104924	-0.752408
Dilated aorta x control	Blm	0.0104998	-2.06191
Dilated aorta x control	Foxf1a	0.0105023	1.32128
Dilated aorta x control	E030006K04Rik	0.0105081	-1.1902
Dilated aorta x control	Pigl	0.0105212	-0.945283
Dilated aorta x control	1110038D17Rik	0.0105377	0.577466
Dilated aorta x control	Coro1a	0.0105451	-1.40163
Dilated aorta x control	C77668	0.0105554	0.493255
Dilated aorta x control	Slc22a1	0.0105647	1.24122
Dilated aorta x control	2610036D13Rik	0.0105722	0.599378
Dilated aorta x control	Dusp6	0.0105783	-0.600516
Dilated aorta x control	Fxyd5	0.0105798	-0.822889
Dilated aorta x control	BC046404	0.010585	1.05988
Dilated aorta x control	0610009I22Rik	0.010603	-1.30759
Dilated aorta x control	Epb4.1l5	0.0106061	0.647832
Dilated aorta x control	Pacrg	0.010626	1.16867
Dilated aorta x control	Ecm2	0.0106282	2.65349
Dilated aorta x control	Adamts13	0.0106293	-1.09273
Dilated aorta x control	Coro1b	0.0106566	-1.61925
Dilated aorta x control	1110031B11Rik	0.0106647	0.731436
Dilated aorta x control	D16Bwg1547e	0.0106724	-0.564306
Dilated aorta x control	Matk	0.0106758	-1.27344
Dilated aorta x control	BB128963	0.0107012	-0.669228
Dilated aorta x control	2310079N02Rik	0.0107158	-0.630115
Dilated aorta x control	Smtn	0.0107275	1.10047
Dilated aorta x control	Cxcl12	0.0107371	-1.0544
Dilated aorta x control	E130115E03Rik	0.0107381	1.752
Dilated aorta x control	Zfp131	0.010748	0.545379
Dilated aorta x control	Fmo3	0.0107631	1.88952
Dilated aorta x control	Srpx2	0.0107674	-0.936963
Dilated aorta x control	Cldn9	0.0107784	0.9192
Dilated aorta x control	Gemin7	0.0107905	0.631624
Dilated aorta x control	2310037I24Rik	0.0107957	0.709181
Dilated aorta x control	Bscl2	0.0108263	-0.715412
Dilated aorta x control	Slc39a13	0.0108452	0.657936
Dilated aorta x control	Hspa9	0.0108474	-0.809435
Dilated aorta x control	Lbr	0.0108937	0.48963
Dilated aorta x control	Srpx	0.0108971	-0.824313
Dilated aorta x control	Il17rc	0.010909	0.517426
Dilated aorta x control	4632434I11Rik	0.0109127	0.988162
Dilated aorta x control	Stard8	0.0109226	-0.494219
Dilated aorta x control	2010301N04Rik	0.0109254	0.98089
Dilated aorta x control	Mppe1	0.010927	-1.82089
Dilated aorta x control	Hsd11b1	0.0109293	-0.964389
Dilated aorta x control	Khdrbs3	0.0109293	0.96419
Dilated aorta x control	Trp53	0.0109657	-0.713136
Dilated aorta x control	BC051080	0.0109722	0.680449
Dilated aorta x control	Pkn2	0.0110025	0.566499
Dilated aorta x control	Drctnnb1a	0.0110039	0.504701
Dilated aorta x control	Rab8b	0.011005	-0.599032
Dilated aorta x control	Tuft1	0.0110134	-0.868998
Dilated aorta x control	Coro1a	0.0110191	-1.35719
Dilated aorta x control	Tpd52	0.0110394	-0.502987
Dilated aorta x control	1110001E17Rik	0.0110518	1.39269
Dilated aorta x control	Gpihbp1	0.0110586	-1.50052
Dilated aorta x control	Rheb	0.0110594	0.593087
Dilated aorta x control	Gvin1	0.0110746	-1.50937
Dilated aorta x control	Rangnrf	0.0110764	0.718367
Dilated aorta x control	Paics	0.0110863	1.02107
Dilated aorta x control	Dap3	0.0111014	0.55802
Dilated aorta x control	Nav1	0.0111294	-0.601733
Dilated aorta x control	2410005K17Rik	0.0111426	0.484275
Dilated aorta x control	Actr3b	0.011175	0.795518
Dilated aorta x control	Serhl	0.011184	-0.534541
Dilated aorta x control	Fgf17	0.0111945	1.3291
Dilated aorta x control	Cpt1c	0.0112047	1.01898
Dilated aorta x control	Mecp2	0.0112206	0.640815
Dilated aorta x control	Repin1	0.0112312	0.533305
Dilated aorta x control	Pms2	0.0112389	0.660156
Dilated aorta x control	Rab10	0.011245	0.579728
Dilated aorta x control	Zcchc7	0.0112459	0.53863
Dilated aorta x control	Clm3	0.0112502	-2.9447
Dilated aorta x control	Mbnl2	0.011263	0.791557
Dilated aorta x control	Slc25a18	0.0112717	0.751429
Dilated aorta x control	Ppp1r1a	0.0112947	-1.46884
Dilated aorta x control	Cdc2l5	0.0113035	0.547788
Dilated aorta x control	Naglu	0.0113046	-0.686929
Dilated aorta x control	Insig2	0.0113359	0.665077
Dilated aorta x control	Sfxn1	0.0113412	-0.682252
Dilated aorta x control	Hist1h2ab	0.0113587	1.15091
Dilated aorta x control	Mllt3	0.011367	1.58499
Dilated aorta x control	Olfr1015	0.0113944	0.736215
Dilated aorta x control	Slc39a3	0.0114009	0.960558
Dilated aorta x control	Slc17a7	0.011403	0.989666
Dilated aorta x control	2310042L06Rik	0.0114171	0.593707
Dilated aorta x control	Fcgrt	0.0114308	-0.816056
Dilated aorta x control	C230078M08Rik	0.0114406	-2.08421
Dilated aorta x control	2900001O04Rik	0.0114534	-1.01489
Dilated aorta x control	Trpc3	0.0114626	0.812436
Dilated aorta x control	Pols	0.0114877	0.751728
Dilated aorta x control	Camk1	0.0114922	-0.669276
Dilated aorta x control	Cav1	0.0115069	0.606175
Dilated aorta x control	AI413582	0.0115102	-0.908321
Dilated aorta x control	Brdt	0.0115112	1.21467
Dilated aorta x control	Rgs10	0.0115248	-0.777597
Dilated aorta x control	Ecd	0.0115319	0.517596
Dilated aorta x control	Olfr1477	0.0115394	1.13423
Dilated aorta x control	Ing1	0.0115413	0.645752
Dilated aorta x control	Gmfg	0.0115626	-0.70653
Dilated aorta x control	Exdl2	0.0115903	0.656551
Dilated aorta x control	Zap70	0.0115936	1.55424
Dilated aorta x control	Lrrc20	0.0115952	0.634247
Dilated aorta x control	Cfl1	0.0115974	-1.13837
Dilated aorta x control	Kcnh2	0.0116027	1.14703
Dilated aorta x control	Acot8	0.0116084	0.476057
Dilated aorta x control	Rbpms	0.0116135	0.89817
Dilated aorta x control	Plek	0.0116148	-3.21138
Dilated aorta x control	Cln3	0.0116206	-0.685112
Dilated aorta x control	ORF63	0.0116244	1.60484
Dilated aorta x control	P2rx1	0.0116314	1.41102
Dilated aorta x control	Psmd9	0.0116364	-1.06114
Dilated aorta x control	Lrrtm2	0.0116432	2.90482
Dilated aorta x control	Wdr34	0.0116533	0.552983
Dilated aorta x control	LOC245828	0.0116561	-0.652683
Dilated aorta x control	Zdhhc1	0.011688	0.770073
Dilated aorta x control	2410125J01Rik	0.0117031	2.71338
Dilated aorta x control	Phtf2	0.0117225	0.952081
Dilated aorta x control	Rasl12	0.0117495	0.753975
Dilated aorta x control	AI842788	0.0117568	0.700573
Dilated aorta x control	A230106M15Rik	0.0117742	0.523356
Dilated aorta x control	Tgfb1i1	0.0117793	0.934028
Dilated aorta x control	Gbas	0.0117845	-0.574875
Dilated aorta x control	Dsg2	0.0117958	0.729383
Dilated aorta x control	Sel1h	0.0118001	-0.507364
Dilated aorta x control	Osbpl10	0.0118083	0.807922
Dilated aorta x control	Pla2g12a	0.0118244	-0.706704
Dilated aorta x control	B2m	0.0118258	-0.594968
Dilated aorta x control	Synpo2	0.0118297	2.7645
Dilated aorta x control	Edem2	0.0118308	-0.894751
Dilated aorta x control	Cd9	0.0118458	0.743666
Dilated aorta x control	Egr1	0.0118494	0.767308
Dilated aorta x control	Cyb5r3	0.0118604	-1.49812
Dilated aorta x control	Tbx1	0.0118777	-1.00027
Dilated aorta x control	Zc3hc1	0.0118932	0.485404
Dilated aorta x control	Adam6	0.0118962	0.945669
Dilated aorta x control	Adpgk	0.0119013	0.651285
Dilated aorta x control	Irf2bp1	0.0119202	0.582805
Dilated aorta x control	Nrap	0.0119251	-1.54343
Dilated aorta x control	E430002D04Rik	0.0119303	-1.14552
Dilated aorta x control	Tmem16b	0.0119338	2.76006
Dilated aorta x control	Pde1c	0.011974	1.05504
Dilated aorta x control	AI854408	0.0119898	0.701205
Dilated aorta x control	Abcc1	0.0120041	1.11217
Dilated aorta x control	Elovl4	0.0120132	0.937356
Dilated aorta x control	S100a1	0.0120146	-0.888324
Dilated aorta x control	Mylk	0.0120435	1.1323
Dilated aorta x control	Clec4a3	0.0120524	-1.5428
Dilated aorta x control	A930034L06Rik	0.0120736	-1.99286
Dilated aorta x control	Zfp771	0.012083	1.19935
Dilated aorta x control	Araf	0.0120929	-0.811401
Dilated aorta x control	D030015G18Rik	0.0121019	0.807813
Dilated aorta x control	Mgll	0.01211	-0.495998
Dilated aorta x control	Elavl4	0.0121523	2.87541
Dilated aorta x control	Slc25a38	0.0122015	0.709663
Dilated aorta x control	Slc2a3	0.0122081	-1.01324
Dilated aorta x control	Scara5	0.0122217	0.780889
Dilated aorta x control	Cdc37l1	0.0122385	0.612456
Dilated aorta x control	2610209M04Rik	0.0122465	0.596921
Dilated aorta x control	Ptprr	0.0122584	1.1461
Dilated aorta x control	Idb3	0.0122718	0.809404
Dilated aorta x control	Pi16	0.0122849	1.50519
Dilated aorta x control	Zfp386	0.0122917	0.506905
Dilated aorta x control	Olfr298	0.0122937	1.20826
Dilated aorta x control	Ssbp3	0.0123016	0.52975
Dilated aorta x control	Pigf	0.0123298	0.633084
Dilated aorta x control	4732471D19Rik	0.012332	1.11778
Dilated aorta x control	1700028K03Rik	0.0123366	1.25021
Dilated aorta x control	Rngtt	0.0123464	0.738763
Dilated aorta x control	Smg7	0.0123491	0.574511
Dilated aorta x control	Psip1	0.0123535	0.709915
Dilated aorta x control	5830416A07Rik	0.0123566	0.493425
Dilated aorta x control	Sox13	0.0123578	1.22475
Dilated aorta x control	A930008A22Rik	0.0123695	-0.976836
Dilated aorta x control	A830091I15Rik	0.0124141	2.79161
Dilated aorta x control	Zc3hdc1	0.0124314	-0.564041
Dilated aorta x control	6530405K19	0.012447	0.617795
Dilated aorta x control	Adcy9	0.0124536	1.04231
Dilated aorta x control	Sgcb	0.0124818	0.755961
Dilated aorta x control	Tex9	0.012482	0.951042
Dilated aorta x control	Acvr1	0.0124837	0.655101
Dilated aorta x control	Ddhd1	0.0124906	-1.39977
Dilated aorta x control	Apbb2	0.0124945	-0.699019
Dilated aorta x control	Apex1	0.0124983	-1.44777
Dilated aorta x control	Brpf1	0.0125035	0.546358
Dilated aorta x control	Manba	0.0125242	-0.734879
Dilated aorta x control	Cyp4f18	0.012526	-4.57118
Dilated aorta x control	Btg1	0.0125288	-0.681289
Dilated aorta x control	Tbc1d10a	0.0125556	0.729585
Dilated aorta x control	Ankrd54	0.0125635	0.652975
Dilated aorta x control	Slc22a1	0.0125759	1.17612
Dilated aorta x control	2310005O14Rik	0.0125799	-0.892712
Dilated aorta x control	1200002N14Rik	0.0125916	-1.03264
Dilated aorta x control	Olfr192	0.0125995	2.58509
Dilated aorta x control	LOC192950	0.0126004	1.18351
Dilated aorta x control	Fbxo2	0.0126067	1.10876
Dilated aorta x control	2700038C09Rik	0.0126212	0.503124
Dilated aorta x control	Zfp592	0.0126251	0.627804
Dilated aorta x control	1110056A04Rik	0.0126343	1.39695
Dilated aorta x control	2310047C17Rik	0.0126486	-0.673277
Dilated aorta x control	Mgll	0.0126498	-1.12533
Dilated aorta x control	Spag5	0.0126558	-1.25115
Dilated aorta x control	Notch3	0.0126621	-0.746323
Dilated aorta x control	B2m	0.0126658	-0.550717
Dilated aorta x control	Il13ra1	0.0126666	-1.13862
Dilated aorta x control	Prpf3	0.0126765	0.632343
Dilated aorta x control	Ebpl	0.0126838	-0.598107
Dilated aorta x control	Zfp524	0.0127156	0.559819
Dilated aorta x control	Stxbp4	0.0127336	0.71029
Dilated aorta x control	Irs2	0.0127418	0.814307
Dilated aorta x control	Inmt	0.0127793	1.48044
Dilated aorta x control	Cxcl12	0.0127858	-2.25396
Dilated aorta x control	2210008I11Rik	0.0127859	0.584399
Dilated aorta x control	Amd2	0.0127865	1.70328
Dilated aorta x control	Rab9b	0.0128084	3.78567
Dilated aorta x control	B430214A04Rik	0.0128144	-0.606905
Dilated aorta x control	Casp6	0.0128211	-1.25662
Dilated aorta x control	Cnot3	0.0128382	0.551428
Dilated aorta x control	Lpl	0.0128497	-1.26555
Dilated aorta x control	Enc1	0.0128522	-1.2641
Dilated aorta x control	Pvrl3	0.0128554	0.693204
Dilated aorta x control	Acate3	0.0128732	0.486442
Dilated aorta x control	Pias1	0.0128839	0.843463
Dilated aorta x control	Jak1	0.012889	0.64655
Dilated aorta x control	Hoxa13	0.012892	0.740091
Dilated aorta x control	Dscr1l1	0.0128938	1.2353
Dilated aorta x control	LOC239102	0.0129033	0.575229
Dilated aorta x control	Ppid	0.012913	0.574185
Dilated aorta x control	Zbtb3	0.0129137	1.12327
Dilated aorta x control	Nes	0.0129202	1.10417
Dilated aorta x control	Slc6a17	0.0129265	-0.555359
Dilated aorta x control	Igfbp4	0.0129415	-1.07393
Dilated aorta x control	Centd2	0.0129539	-3.08667
Dilated aorta x control	Fkbp11	0.012966	-0.951441
Dilated aorta x control	Capn6	0.0130003	-1.02787
Dilated aorta x control	H13	0.0130013	0.950737
Dilated aorta x control	Snap23	0.0130065	0.486164
Dilated aorta x control	Egfl7	0.0130319	-1.40016
Dilated aorta x control	Nagk	0.0130389	-0.546414
Dilated aorta x control	Cd53	0.0130444	-2.1522
Dilated aorta x control	Amdhd2	0.0130583	-1.78831
Dilated aorta x control	5630401D24Rik	0.0131047	0.661542
Dilated aorta x control	1300002F13Rik	0.0131147	1.57432
Dilated aorta x control	Rpain	0.0131161	0.530981
Dilated aorta x control	Acat2	0.0131313	-1.11412
Dilated aorta x control	Thy1	0.0131421	-0.596754
Dilated aorta x control	3110004L20Rik	0.0131837	-2.05358
Dilated aorta x control	Ptpn14	0.0132012	0.639809
Dilated aorta x control	Pamci	0.0132086	0.758398
Dilated aorta x control	Rc3h1	0.0132225	0.841784
Dilated aorta x control	Fndc3b	0.0132252	0.496187
Dilated aorta x control	Psmd8	0.0132419	-0.664839
Dilated aorta x control	Ppp2r5d	0.0132456	0.528221
Dilated aorta x control	2610209A20Rik	0.0132531	1.25506
Dilated aorta x control	BC018222	0.0132848	-1.55126
Dilated aorta x control	Qtrt1	0.0132896	0.515576
Dilated aorta x control	Gsto2	0.0132909	-1.42669
Dilated aorta x control	Acot7	0.0133224	-0.770903
Dilated aorta x control	D15Ertd781e	0.0133768	-0.542795
Dilated aorta x control	Thbs3	0.0133832	0.795546
Dilated aorta x control	Gas6	0.0133942	-0.573247
Dilated aorta x control	Zfp748	0.0133995	0.659226
[truncated: 3,012 more rows]
