# Supplementary material for: Drug Repositioning Applied to Cardiovascular Disease in Mucopolysaccharidosis
Source: Life (Basel). 2022 Dec 12;12(12):2085. doi: 10.3390/life12122085 (PMC9784427; doi:10.3390/life12122085)
Supplement: Supplementary file 1 [file life-12-02085-s001.zip › life-1981374-Supplementary Table S2.xlsx]

## Sheet: supp2 (1)
KEGG	Perturbagen	Dose	Tissue	Cell Line	Disease	Timepoint	z-score	p-value	gene signature
Adherens junction	topotecan	1.11 uM	breast	MCF10A	breast carcinoma	6 h	-6.75238	1.46e-11	Down
Adherens junction	BRD-K66618978	10 uM	bone tissue	U2OS	osteosarcoma	6 h	5.35785	8.44e-08	Up
Adrenergic signaling in cardiomyocytes	ABT-737	0.12 uM	epithelium	XC.P908		24 h	-7.06565	1.61e-12	Down
Adrenergic signaling in cardiomyocytes	mitoxantrone	0.01 uM	skin of body	SKMEL5	melanoma	24 h	5.99573	2.03e-09	Up
Aldosterone synthesis and secretion	BRD-K26962314	4 uM	prostate gland	VCAP	prostate adenocarcinoma	24 h	-6.22097	4.96e-10	Down
Aldosterone synthesis and secretion	BRD-K85827194	4 uM	prostate gland	VCAP	prostate adenocarcinoma	24 h	5.90565	3.52e-09	Up
AMPK signaling pathway	BRD-K55591206	4 uM		MCLF137CN		6 h	-6.36962	1.9e-10	Down
AMPK signaling pathway	BRD-A90543464	4 uM	central nervous system	NPC		24 h	5.03943	4.68e-07	Up
Antigen processing and presentation	genistein	20 uM	bone tissue	U2OS	osteosarcoma	6 h	-8.43333	0	Down
Antigen processing and presentation	MG-132	20 uM	skin of body	A375	melanoma	24 h	6.79186	1.11e-11	Up
Apelin signaling pathway	orantinib	10 uM	prostate gland	PC3	prostate adenocarcinoma	24 h	-5.9266	3.1e-09	Down
Apelin signaling pathway	parbendazole	10 uM	epithelium	XC.P930		24 h	4.8456	1.26398e-06	Up
Apoptosis	fostamatinib	0.66 uM	lymphoid system	TMD8	lymphoma	4 h	-5.59674	2.19e-08	Down
Apoptosis	BRD-A28105619	10 uM	intestine	HT29	colon adenocarcinoma	24 h	4.98254	6.29e-07	Up
Arrhythmogenic right ventricular cardiomyopathy	dasatinib	10 uM	epithelium	XC.P932		24 h	-5.99717	2.02e-09	Down
Arrhythmogenic right ventricular cardiomyopathy	mitoxantrone	0.01 uM	skin of body	SKMEL5	melanoma	24 h	5.07147	3.95e-07	Up
Autophagy	BRD-K26399147	10 uM	bone tissue	U2OS	osteosarcoma	6 h	-7.11096	1.16e-12	Down
Autophagy	BRD-K60548400	10 uM	bone tissue	U2OS	osteosarcoma	6 h	7.16288	7.96e-13	Up
Axon guidance	luteolin	3.33 uM	prostate gland	PC3	prostate adenocarcinoma	24 h	-6.85457	7.2e-12	Down
Axon guidance	entinostat	4 uM		MCLF130CN		6 h	6.72252	1.8e-11	Up
B cell receptor signaling pathway	BRD-K51556300	0.04 uM	blood	THP1	leukemia	6 h	-6.64592	3.03e-11	Down
B cell receptor signaling pathway	simvastatin	1.11 uM	epithelium	XC.P934		24 h	5.72492	1.04e-08	Up
Calcium signaling pathway	temozolomide	0.004 uM	breast	MCF7	breast adenocarcinoma	6 h	-7.12029	1.08e-12	Down
Calcium signaling pathway	BRD-K44436874	4 uM	prostate gland	VCAP	prostate adenocarcinoma	24 h	5.93187	3.01e-09	Up
Cell cicle	aminopurvalanol-a	10 uM	prostate gland	PC3	prostate adenocarcinoma	24 h	-8.89768	0	Down
Cell cicle	BRD-K08703257	0.01 uM	lung	A549	lung cancer	24 h	6.86213	6.82e-12	Up
cGMP-PKG signaling pathway	genistein	20 uM		MCLF137CN		6 h	-5.99754	2.01e-09	Down
cGMP-PKG signaling pathway	brivanib	10 uM	breast	HS578T	breast carcinoma	24 h	5.58211	2.38e-08	Up
Cardiac muscle contraction	tasisulam	10 uM	skin of body	A375	melanoma	24 h	-7.69117	1.47e-14	Down
Cardiac muscle contraction	mitoxantrone	0.01 uM	skin of body	SKMEL5	melanoma	24 h	7.24034	4.51e-13	Up
Chagas Disease	cefepime	0.01 uM	lung	A549	lung cancer	24 h	-6.23321	4.59e-10	Down
Chagas Disease	D-64131	10 uM	liver	HUH7	carcinoma	6 h	5.85057	4.91e-09	Up
Chemokine signaling pathway	EMD-1214063	0.08 uM	pancreas	YAPC	pancreatic carcinoma	24 h	-7.3931	1.45e-13	Down
Chemokine signaling pathway	parbendazole	10 uM	lung	A549	lung cancer	6 h	6.1349	8.55e-10	Up
Cholesterol metabolism	nevirapine	1.11 uM	skin of body	A375	melanoma	24 h	-6.57642	4.84e-11	Down
Cholesterol metabolism	BRD-K55575531	10 uM	lymphoid system	TMD8	lymphoma	4 h	5.28609	1.25e-07	Up
Complement and coagulation cascades	BRD-K13779607	10 uM	bone tissue	U2OS	osteosarcoma	6 h	-10.9735	0	Down
Complement and coagulation cascades	daunorubicin	10 uM	kidney	HA1E		24 h	9.88555	0	Up
Circadian entrainment	BRD-K35832492	10 uM	kidney	HA1E		6 h	-6.00332	1.94e-09	Down
Circadian entrainment	ZK-811752	2.22 uM	uterine cervix	HELA	cervical adenocarcinoma	24 h	4.89723	9.73e-07	Up
Coronavirus disease	BRD-K99465084	10 uM	prostate gland	PC3	prostate adenocarcinoma	24 h	-11.0742	0	Down
Coronavirus disease	bortezomib	20 uM	blood	JURKAT	leukemia	24 h	8.93674	0	Up
Cytokine-cytokine receptor interaction	gallic-acid	4 uM		MCLF022CN		6 h	-10.2505	0	Down
Cytokine-cytokine receptor interaction	tozasertib	1.11 uM	epithelium	XC.L100		120 h	8.7463	0	Up
Diabetic cardiomyopathy	RAF-265	3.33 uM	adipose tissue	ASC		24 h	-8.76707	0	Down
Diabetic cardiomyopathy	BRD-K22447639	20 uM	bone tissue	U2OS	osteosarcoma	6 h	7.4261	1.13e-13	Up
ECM-receptor interaction	SB-525334	10 uM	prostate gland	PC3	prostate adenocarcinoma	24 h	-8.03443	8.88e-16	Down
ECM-receptor interaction	BRD-K74690444	10 uM	skin of body	A375	melanoma	6 h	6.34595	2.22e-10	Up
Endocytosis	BRD-K90960272	10 uM	bone tissue	U2OS	osteosarcoma	6 h	-7.24732	4.28e-13	Down
Endocytosis	vorinostat	1.11 uM	lung	A549	lung cancer	6 h	7.02981	2.08e-12	Up
ErbB signaling pathway	BRD-K80962769	10 uM	prostate gland	PC3	prostate adenocarcinoma	6 h	-6.01472	1.81e-09	Down
ErbB signaling pathway	BRD-A15079084	10 uM	prostate gland	PC3	prostate adenocarcinoma	24 h	5.91221	3.39e-09	Up
Fc epsilon RI signaling pathway	BRD-K97217923	4 uM	prostate gland	VCAP	prostate adenocarcinoma	6 h	-6.62978	3.38e-11	Down
Fc epsilon RI signaling pathway	indacaterol	1.11 uM	breast	MCF10A	breast carcinoma	24 h	4.86847	1.12622e-06	Up
Fluid shear stress and atherosclerosis	BRD-K68336408	60 uM	kidney	HA1E		6 h	-7.15446	8.46e-13	Down
Fluid shear stress and atherosclerosis	SB-225002	0.74 uM		MCLF033SZ		6 h	5.0592	4.22e-07	Up
Focal adhesion	camptothecin	1.11 uM	epithelium	XC.P904		24 h	-9.58411	0	Down
Focal adhesion	BRD-K23435841	10 uM	bone tissue	U2OS	osteosarcoma	6 h	7.54837	4.44e-14	Up
FoxO signaling pathway	PK-11195	4 uM		MCLF162SZ		6 h	-7.57692	3.57e-14	Down
FoxO signaling pathway	PP-110	4 uM		MCLF100SZ		6 h	5.10201	3.37e-07	Up
Glucagon signaling pathway	ungerine	10 uM	prostate gland	PC3	prostate adenocarcinoma	6 h	-5.56119	2.69e-08	Down
Glucagon signaling pathway	SRT-1720	0.05 uM	lung	HCC515	lung cancer	24 h	4.43165	9.35924e-06	Up
HIF-1 signaling pathway	MW-SHH-54	10 uM	breast	MCF7	breast adenocarcinoma	24 h	-5.81315	6.15e-09	Down
HIF-1 signaling pathway	SC-144	3.33 uM	lung	NCIH2110	lung cancer	24 h	5.58842	2.3e-08	Up
Insulin resistance	ketanserin	10 uM	central nervous system	NEU		24 h	-5.52363	3.33e-08	Down
Insulin resistance	BRD-K65592642	10 uM	liver	HEPG2	carcinoma	24 h	4.92704	8.36e-07	Up
Lipid and atherosclerosis	sirolimus	0.66 uM	central nervous system	NPC	24 h	5	3.28e-11	1.17747e-05	Down
Lipid and atherosclerosis	BRD-K99636700	10 uM	prostate gland	PC3	prostate adenocarcinoma	24 h	5.85793	4.7e-09	Up
Lysosome	tosedostat	3.33 uM	blood	THP1	leukemia	24 h	7.80057	6.22e-15	Down
Lysosome	BRD-K38024286	0.125 uM	intestine	HCT116	colon carcinoma	24 h	-8.55183	0	Up
MAPK signaling pathway	batimastat	4 uM		MCLF162SZ		6 h	-7.20541	5.83e-13	Down
MAPK signaling pathway	tacedinaline	0.74 uM	blood	THP1	leukemia	24 h	6.58507	4.57e-11	Up
Mitophagy	BRD-A75976779	2.5 uM	blood	THP1	leukemia	4 h	-6.45062	1.12e-10	Down
Mitophagy	BRD-K10287818	4 uM	prostate gland	VCAP	prostate adenocarcinoma	24 h	5.39404	6.9e-08	Up
mTOR signaling pathway	BRD-K15142057	4 uM	prostate gland	VCAP	prostate adenocarcinoma	24 h	-5.87382	4.27e-09	Down
mTOR signaling pathway	SDZ-NKT-343	0.01 uM	breast	MCF7	breast adenocarcinoma	24 h	4.94702	7.55e-07	Up
Natural killer cell mediated cytotoxicity	miglustat	0.74 uM	breast	MCF7	breast adenocarcinoma	24 h	-7.35725	1.89e-13	Down
Natural killer cell mediated cytotoxicity	parbendazole	10 uM	lung	A549	lung cancer	6 h	6.29796	3.03e-10	Up
Neutrophil extracellular trap formation	STAT-5-INHIBITOR	10 uM	prostate gland	PC3		24 h	0	0	Down
Neutrophil extracellular trap formation	ARG-CSC-22	10 uM	liver	HEPG2	carcinoma	24 h	7.03809	1.96e-12	Up
NF-kappa B signaling pathway	BRD-A19037878	2.5 uM	lymphoid system	TMD8	lymphoma	24 h	-7.40678	1.3e-13	Down
NF-kappa B signaling pathway	LCL-161	10 uM	skin of body	A375	melanoma	24 h	7.32068	2.49e-13	Up
Oxidative phosphorylation	BRD-K86618560	10 uM	bone tissue	U2OS	osteosarcoma	6 h	-10.4263	0	Down
Oxidative phosphorylation	BRD-K72467884	10 uM	bone tissue	U2OS	osteosarcoma	6 h	9.27056	0	Up
Oxytocin signaling pathway	oprozomib	0.08 uM	uterine cervix	HELA	cervical adenocarcinoma	24 h	-5.98163	2.22e-09	Down
Oxytocin signaling pathway	BRD-K83896715	4 uM	prostate gland	VCAP	prostate adenocarcinoma	24 h	4.9079	9.22e-07	Up
p53 signaling pathway	BRD-M43082489	10 uM	lung	A549	lung cancer	24 h	-7.02177	2.21e-12	Down
p53 signaling pathway	cabozantinib	10 uM	breast	MCF7	breast adenocarcinoma	24 h	5.87037	4.36e-09	Up
PD-L1 expression and PD-1 checkpoint pathway	tozasertib	1.11 uM	breast	BT20	breast carcinoma	3 h	-6.36415	1.97e-10	Down
PD-L1 expression and PD-1 checkpoint pathway	paroxetine	4 uM		MCLF0067SZ		6 h	5.33861	9.39e-08	Up
Prolactin signaling pathway	GDC-0941	3.33 uM	kidney	HA1E		24 h	-5.50688	3.66e-08	Down
Prolactin signaling pathway	simvastatin	1.11 uM	epithelium	XC.P934		24 h	4.85347	1.21483e-06	Up
Proteasome	BMS-777607	10 uM	prostate gland	PC3	prostate adenocarcinoma	24 h	-7.82049	5.33e-15	Down
Proteasome	oprozomib	3.33 uM	kidney	HA1E		24 h	7.59669	3.06e-14	Up
Proteoglycans in cancer	BRD-K35832492	0.3 uM	kidney	HA1E	6 h	5	5.75e-13	1.14e-07	Down
Proteoglycans in cancer	lacitol	3.33 uM	uterine cervix	HELA	cervical adenocarcinoma	3 h	5.90784	3.48e-09	Up
Rap1 signaling pathway	BRD-K62875000	10 uM	bone tissue	U2OS	osteosarcoma	6 h	-6.94126	3.91e-12	Down
Rap1 signaling pathway	entinostat	4 uM	MCLF100SZ			6 h	7.70884	1.29e-14	Up
Ras signaling pathway	clozapine	4 uM	MCLF135CN			6 h	-6.75915	1.4e-11	Down
Ras signaling pathway	vorinostat	10 uM	prostate gland	PC3	prostate adenocarcinoma	24 h	5.33445	9.6e-08	Up
Regulation of actin cytoskeleton	brefeldin-a	10 uM	kidney	HA1E		24 h	-8.03842	8.88e-16	Down
Regulation of actin cytoskeleton	entinostat	4 uM	MCLF123SZ			6 h	8.08219	6.66e-16	Up
Relaxin signaling pathway	altrenogest	0.125 uM	prostate gland	PC3	prostate adenocarcinoma	24 h	-6.94058	3.93e-12	Down
Relaxin signaling pathway	entinostat	4 uM	MCLF130CN			6 h	6.55857	5.46e-11	Up
Renin-angiotensin system	SC-19220	10 uM	lung	HCC515	lung cancer	6 h	-4.94968	7.44e-07	Down
Renin-angiotensin system	PF-477736	0.08 uM	breast	SKBR3	breast adenocarcinoma	24 h	4.22195	2.42358e-05	Up
Retrograde endocannabinoid signaling	amlodipine	1.11 uM	esophagus	BICR6	carcinoma	24 h	-6.50613	7.75e-11	Down
Retrograde endocannabinoid signaling	mitoxantrone	0.01 uM	skin of body	SKMEL5	melanoma	24 h	6.69465	2.17e-11	Up
Ribosome	TH-302	1.11 uM	intestine	HT29	colon adenocarcinoma	24 h	-12.5527	0	Down
Ribosome	R-428	1.11 uM	blood	JURKAT	leukemia	24 h	14.2568	0	Up
Sphingolipid signaling pathway	irinotecan	3.33 uM	prostate gland	PC3	prostate adenocarcinoma	24 h	-5.75031	8.93e-09	Down
Sphingolipid signaling pathway	lomerizine	0.125 uM	prostate gland	PC3	prostate adenocarcinoma	24 h	4.7347	2.19645e-06	Up
Spliceosome	entinostat	4 uM	MCLF123SZ			6 h	-10.8003	0	Down
Spliceosome	exalamide	10 uM	blood	JURKAT	leukemia	24 h	8.31196	0	Up
T cell receptor signaling pathway	resveratrol	1.11 uM	kidney	HEK293		24 h	-7.10463	1.21e-12	Down
T cell receptor signaling pathway	BRD-K68552125	0.03 uM	blood	JURKAT	leukemia	24 h	6.12438	9.14e-10	Up
TGF-beta signaling pathway	COT-10b	4 uM	MCLF126CN			6 h	-6.0014	1.96e-09	Down
TGF-beta signaling pathway	ingenol	10 uM	large intestine	CL34	colon adenocarcinoma	6 h	5.615	1.97e-08	Up
Th17 cell differentiation	fostamatinib	2.5 uM	lymphoid system	TMD8	lymphoma	4 h	-8.84693	0	Down
Th17 cell differentiation	parbendazole	10 uM	lung	A549	lung cancer	6 h	6.21749	5.07e-10	Up
Toll-like receptor signaling pathway	taselisib	10 uM	breast	MCF7	breast adenocarcinoma	24 h	-6.23741	4.47e-10	Down
Toll-like receptor signaling pathway	BRD-A28105619	10 uM	intestine	HT29	colon adenocarcinoma	24 h	5.50739	3.65e-08	Up
Ubiquitin-mediated proteolysis	camptothecin	1.11 uM	lung	HCC515	lung cancer	6 h	-6.73695	1.63e-11	Down
Ubiquitin-mediated proteolysis	OTS-167	0.04 uM	uterine cervix	HELA	cervical adenocarcinoma	24 h	5.02447	5.06e-07	Up
Arrhythmogenic right ventricular cardiomyopathy	BRD-K10554164	10 uM	skin of body	A375		6 h	-6.054	1.42e-09	Down
Arrhythmogenic right ventricular cardiomyopathy	entinostat	10 uM	central nervous system	NPC		24 h	6.984	2.88e-12	Up
Phagosome	BRD-K11259871	10 uM	bone tissue	U2OS		6 h	-8.162	2.22e-16	Down
Phagosome	genistein	20 uM	bone tissue	U2OS		6 h	8.269	2.22e-16	Up
Chemical carcinogenesis - reactive oxygen species	suprofen	0.25 uM	uterine cervix	HELA		24 h	-6.666	2.64e-11	Down
Chemical carcinogenesis - reactive oxygen species	GDC-0879	10 uM	liver	HEPG2		24 h	8.198	2.22e-16	Up
Coronavirus disease - COVID-19	BRD-K99465084	10 uM	prostate gland	PC3		24 h	-11.07	3.65e-08	Down
Coronavirus disease - COVID-19	fluorouracil	1.11 uM	uterine cervix	HELA		24 h	11.15	0	Up
Cortisol synthesis and secretion	camptothecin	10 uM	epithelium	XC.P911		24 h	-5.781	7.43e-09	Down
Cortisol synthesis and secretion	loperamide	10 uM	large intestine	HT115		6 h	5.846	5.04e-09	Up
Epstein-Barr virus infection	AZD-2014	10 uM	breast	MCF10A		24 h	-9.052	0	Down
Epstein-Barr virus infection	mitoxantrone	0.37 uM	breast	SKBR3		24 h	8.672	0	Up
Estrogen signaling pathway	BRD-K25658788	10 uM	bone tissue	U2OS		6 h	-7.042	1.91e-12	Down
Estrogen signaling pathway	BRD-K23435841	10 uM	bone tissue	U2OS		6 h	6.813	9.59e-12	Up
Fc gamma R-mediated phagocytosis	EXO-1	10 uM	lung	A549		6 h	-6.295	3.09e-10	Down
Fc gamma R-mediated phagocytosis	ZM-336372	4 uM	MCLF162SZ			6 h	6.574	4.91e-11	Up
Growth hormone synthesis, secretion and action	SA-1473648	10 uM	breast	MCF7		24 h	-5.568	2.58e-08	Down
Growth hormone synthesis, secretion and action	sertraline	0.74 uM	central nervous system	NPC		24 h	5.43	5.66e-08	Up
Hepatocellular carcinoma	rottlerin	10 uM	lung	HFL1		24 h	-6.026	1.69e-09	Down
Hepatocellular carcinoma	pentamidine	100 uM	kidney	HPTEC		24 h	7.112	1.15e-12	Up
Hippo signaling pathway	idarubicin	0.12 uM	epithelium	XC.P904		24 h	-6.835	8.27e-12	Down
Hippo signaling pathway	entinostat	1.11 uM	epithelium	XC.P910		24 h	6.65	2.96e-11	Up
Human cytomegalovirus infection	nimodipine	4 uM	MCLF162SZ			6 h	-6.934	4.11e-12	Down
Human cytomegalovirus infection	wortmannin	10 uM	PC3			6 h	7.211	5.59e-13	Up
Human immunodeficiency virus 1 infection	bortezomib	20 uM	breast	MCF7		24 h	-6.881	5.97e-12	Down
Human immunodeficiency virus 1 infection	ingenol	10 uM	prostate gland	PC3		24 h	7.186	6.74e-13	Up
Human T-cell leukemia virus 1 infection	benzylpenicillin	0.125 uM	breast	MDAMB231		24 h	-7.682	1.58e-14	Down
Human T-cell leukemia virus 1 infection	cilomilast	10 uM	uterine cervix	HELA		24 h	7.731	1.07e-14	Up
Inflammatory mediator regulation of TRP channels	thapsigargin	0.74 uM	MCLF035SZ			6 h	-5.357	8.48e-08	Down
Inflammatory mediator regulation of TRP channels	entinostat	4 uM	MCLF130CN			6 h	5.412	6.26e-08	Up
Insulin signaling pathway	trifluoperazine	0.12 uM	epithelium	XC.P091		24 h	-6.018	1.77e-09	Down
Insulin signaling pathway	BI-2536	10 uM	kidney	RCC10RGB		24 h	5.976	2.3e-09	Up
JAK-STAT signaling pathway	tivozanib	4 uM	MCLF117SZ			6 h	-6.547	5.89e-11	Down
JAK-STAT signaling pathway	rosiglitazone	4 uM	MCLF022CN			6 h	7.052	1.78e-12	Up
Leukocyte transendothelial migration	cyclopiazonic-acid	10 uM	bone tissue	U2OS		6 h	-7.219	5.29e-13	Down
Leukocyte transendothelial migration	BRD-K49123127	10 uM	bone tissue	U2OS		6 h	6.545	5.99e-11	Up
Long-term potentiation	amlodipine	1.11 uM	esophagus	BICR6		24 h	-5.724	1.04e-08	Down
Long-term potentiation	amoxapine	0.03 uM	uterine cervix	HELA		24 h	5.545	2.95e-08	Up
Measles	TWS-119	10 uM	kidney	HA1E		6 h	-7.059	1.69e-12	Down
Measles	mitoxantrone	1.11 uM	epithelium	XC.P904		24 h	6.678	2.44e-11	Up
Mismatch repair	torin-2	0.37 uM	breast	BT20		24 h	-6.378	1.8e-10	Down
Mismatch repair	PF-02545920	4 uM	central nervous system	NPC		24 h	6.086	1.17e-09	Up
Neurotrophin signaling pathway	CAY-10594	4 uM	MCLF130CN			6 h	-6.431	1.27e-10	Down
Neurotrophin signaling pathway	D-64131	10 uM	liver	HEPG2		6 h	6.773	1.27e-11	Up
NOD-like receptor signaling pathway	sildenafil	10 uM	prostate gland	PC3		6 h	-7.3	2.9e-13	Down
NOD-like receptor signaling pathway	PF-03084014	0.74 uM	blood	THP1		24 h	6.861	6.87e-12	Up
Non-alcoholic fatty liver disease	torcitabine	10 uM	kidney	HA1E		24 h	-7.728	1.11e-14	Down
Non-alcoholic fatty liver disease	AMG-208	0.125 uM	prostate gland	PC3		24 h	8.022	1.11e-15	Up
Non-small cell lung cancer	BI-D1870	0.66 uM	lymphoid system	OCILY3		24 h	-5.655	1.56e-08	Down
Non-small cell lung cancer	pentamidine	100 uM	kidney	HPTEC		24 h	6.154	7.58e-10	Up
Nucleocytoplasmic transport	avanafil	3.33 uM	muscle organ	A204		24 h	-4.372	1.23e-05	Down
Nucleocytoplasmic transport	BMS-754807	10 uM	intestine	HT29		24 h	4.603	4.16e-06	Up
Osteoclast differentiation	fostamatinib	0.66 uM	lymphoid system	TMD8		4 h	-7.549	4.44e-14	Down
Osteoclast differentiation	BRD-K51556300	10 uM	blood	NOMO1		24 h	7.266	3.73e-13	Up
Parkinson disease	BRD-K41335306	10 uM	skin of body	A375		24 h	-9.409	0	Down
Parkinson disease	doxorubicin	10 uM	breast	HMELZ		6 h	9.147	0	Up
Pathogenic Escherichia coli infection	4-AMINOSTILBENE	100 uM	breast	MCF10A		24 h	-7.159	8.2e-13	Down
Pathogenic Escherichia coli infection	colchicine	100 uM	kidney	HPTEC		24 h	7.913	2.44e-15	Up
Phagosome	BRD-K11259871	10 uM	bone tissue	U2OS		6 h	-8.162	2.22e-16	Down
Phagosome	BRD-K13665559	20 uM	bone tissue	U2OS		6 h	8.272	2.22e-16	Up
Phospholipase D signaling pathway	ellagic-acid	4 uM	MCLF100SZ			6 h	-5.654	1.58e-08	Down
Phospholipase D signaling pathway	ZM-336372	4 uM	MCLF162SZ			6 h	6.205	5.5e-10	Up
Platelet activation	azacitidine	1.11 uM	uterine cervix	HELA		24 h	-6.911	4.83e-12	Down
Platelet activation	AS-601245	10 uM	breast	MDAMB231		3 h	7.227	4.98e-13	Up
Prion disease	valdecoxib	0.125 uM	kidney	HA1E		24 h	-10.09	0	Down
Prion disease	BX-795	10 uM	nervous system	SHSY5Y		24 h	9.636	0	Up
Prolactin signaling pathway	GDC-0941	3.33 uM	kidney	HA1E		24 h	-5.507	3.66e-08	Down
Prolactin signaling pathway	brivanib	1.11 uM	breast	SKBR3		3 h	5.099	3.41e-07	Up
Prostate cancer	BRD-K35119180	10 uM	bone tissue	U2OS		6 h	-6.817	9.38e-12	Down
Prostate cancer	BRD-K23435841	10 uM	bone tissue	U2OS		6 h	6.919	4.59e-12	Up
Ras signaling pathway	clozapine	4 uM	MCLF135CN			6 h	-6.759	1.4e-11	Down
Ras signaling pathway	entinostat	4 uM	MCLF123SZ			6 h	6.969	3.2e-12	Up
Renin secretion	olanzapine	0.03 uM	intestine	HT29		24 h	-5.29	1.22e-07	Down
Renin secretion	levalbuterol	0.01 uM	uterine cervix	HELA		3 h	5.706	1.16e-08	Up
Small cell lung cancer	BRD-K52904470	10 uM	endometrium	HEC108		6 h	-6.062	1.35e-09	Down
Small cell lung cancer	BRD-K20986251	0.12 uM	epithelium	XC.P915		24 h	5.142	2.72e-07	Up
Th1 and Th2 cell differentiation	PRT-062607	2.5 uM	lymphoid system	TMD8		4 h	-7.834	4.89e-15	Down
Th1 and Th2 cell differentiation	sotrastaurin	0.125 uM	lymphoid system	TMD8		4 h	7.854	4e-15	Up
Thyroid hormone signaling pathway	BRD-K18528236	100 uM	breast	MCF10A		24 h	-6.138	8.41e-10	Down
Thyroid hormone signaling pathway	MK-0752	0.01 uM	uterine cervix	HELA		24 h	5.893	3.81e-09	Up
TNF signaling pathway	panobinostat	1.11 uM	epithelium	XC.P915		24 h	-7.748	9.33e-15	Down
TNF signaling pathway	BRD-A58781082	60 uM	central nervous system	HIMG001		24 h	9.146	0	Up
Toll-like receptor signaling pathway	taselisib	10 uM	breast	MCF7		24 h	-6.237	4.47e-10	Down
Toll-like receptor signaling pathway	amsacrine	10 uM	kidney	HA1E		24 h	7.369	1.73e-13	Up
Tuberculosis	theobromine	0.01 uM	uterine cervix	HELA		24 h	-7.949	2e-15	Down
Tuberculosis	LY-2183240	10 uM	liver	HUH7		6 h	7.319	2.52e-13	Up
Vascular smooth muscle contraction	BAY-61-3606	10 uM	adipose tissue	ASC		24 h	-5.396	6.84e-08	Down
Vascular smooth muscle contraction	pinacidil	0.08 uM	blood	THP1		24 h	5.552	2.83e-08	Up
Cell cycle	aminopurvalanol-a	10 uM	prostate gland	PC3		24 h	-8.898	0	Down
Cell cycle	lithium-chloride	625 uM	central nervous system	NPC		24 h	9.301	0	Up
Hedgehog signaling pathway	gossypol	3.33 uM	skin	A375		24 h	-5.056	4.29e-07	Down
Hedgehog signaling pathway	SA-1939079	4 uM	breast	MCF7		24 h	5.12	3.06e-07	Up
Regulation of lipolysis in adipocytes	trazodone	0.125 uM	lung	A549		24 h	-5.779	7.53e-09	Down
Regulation of lipolysis in adipocytes	alectinib	0.12 uM	endometrium	HEC108		24 h	5.888	3.91e-09	Up
Hepatitis B	tozasertib	1.11 uM	breast	BT20		3 h	-6.225	4.85e-10	Down
Hepatitis B	simvastatin	1.11 uM	epithelium	XC.L10		24 h	5.989	2.12e-09	Up
Bacterial invasion of epithelial cells	forskolin	4 uM	MCLF054CN			6 h	-6.227	4.78e-10	Down
Bacterial invasion of epithelial cells	PAC-1	10 uM	prostate gland	PC3		24 h	6.731	1.69e-11	Up
Longevity regulating pathway	BRD-K19223413	10 uM	bone tissue	U2OS		6 h	-5.681	1.34e-08	Down
Longevity regulating pathway	JS-K	10 uM	connective tissue	NPC		6 h	5.835	5.39e-09	Up
Shigellosis	fostamatinib	0.66 uM	lymphoid system	TMD8		4 h	-7.174	7.34e-13	Down
Shigellosis	methiazole	10 uM	lymphatic part of lymphoid system	U937		6 h	7.856	4e-15	Up
Cholinergic synapse	cromoglicic-acid	0.01 uM	kidney	HA1E		24 h	-5.753	8.78e-09	Down
Cholinergic synapse	stiripentol	3.33 uM	lung	NCIH2110		24 h	6.669	2.59e-11	Up
Steroid biosynthesis	flutamide	10 uM	prostate gland	VCAP		24 h	-6.672	2.55e-11	Down
Steroid biosynthesis	raloxifene	10 uM	lung	NCIH841		24 h	6.779	1.22e-11	Up
Glioma	XL-888	10 uM	epithelium	XC.P092		24 h	-5.483	4.19e-08	Down
Glioma	ABT-751	1.11 uM	epithelium	XC.P910		24 h	4.923	8.53e-07	Up
