# Supplementary material for: Drug Repositioning Applied to Cardiovascular Disease in Mucopolysaccharidosis
Source: Life (Basel). 2022 Dec 12;12(12):2085. doi: 10.3390/life12122085 (PMC9784427; doi:10.3390/life12122085)
Supplement: Supplementary file 1 [file life-12-02085-s001.zip › life-1981374-Supplementary Table S3.xlsx]

## Sheet: supp2
Comparison	Gene	Name	MOA	Phase
Immune system related pathways	ACTB	cytochalasin-B	microtubule inhibitor	Phase 2
Immune system related pathways	ACVR1	ML347	ALK tyrosine kinase receptor inhibitor	Preclinical
Immune system related pathways	ACVR1	LDN-212854	bone morphogenic protein inhibitor	Preclinical
Immune system related pathways	ACVR1	dorsomorphin	AMPK inhibitor	Preclinical
Immune system related pathways	ACVR1	LDN193189	bone morphogenic protein inhibitor	Preclinical
Immune system related pathways	ACVR1	adenosine-triphosphate	adenosine receptor agonist	Phase 2
Immune system related pathways	ACVR1	DMH1	ALK tyrosine kinase receptor inhibitor	Preclinical
Immune system related pathways	ACVRL1	ML347	ALK tyrosine kinase receptor inhibitor	Preclinical
Immune system related pathways	ACVRL1	adenosine-triphosphate	adenosine receptor agonist	Phase 2
Immune system related pathways	AKT2	API-1	AKT inhibitor	Preclinical
Immune system related pathways	AKT2	GSK2110183	AKT inhibitor	Phase 2
Immune system related pathways	AKT2	AT7867	AKT inhibitor	Preclinical
Immune system related pathways	AKT2	MK-2206	AKT inhibitor	Phase 2
Immune system related pathways	AKT2	uprosertib	AKT inhibitor	Phase 2
Immune system related pathways	AKT2	AT13148	protein kinase inhibitor	Phase 1
Immune system related pathways	AKT2	ARQ-092	AKT inhibitor	Phase 1
Immune system related pathways	AKT2	PHT-427	AKT inhibitor, pyruvate dehydrogenase inhibitor	Preclinical
Immune system related pathways	AKT2	AZD5363	AKT inhibitor	Phase 3
Immune system related pathways	AKT2	GSK690693	AKT inhibitor	Phase 1
Immune system related pathways	AKT2	GDC-0068	AKT inhibitor	Phase 3
Immune system related pathways	ARAF	adenosine-triphosphate	adenosine receptor agonist	Phase 2
Immune system related pathways	ATF2	ephedrine-(racemic)	adrenergic receptor agonist	Launched
Immune system related pathways	B2M	3-indolebutyric-acid		Preclinical
Immune system related pathways	BIRC2	GDC-0152	XIAP inhibitor	Phase 1
Immune system related pathways	BIRC2	birinapant	XIAP inhibitor	Phase 2
Immune system related pathways	BIRC2	SM-164	XIAP inhibitor	Preclinical
Immune system related pathways	BIRC2	LCL-161	XIAP inhibitor	Phase 2
Immune system related pathways	BIRC2	AZD5582	XIAP inhibitor	Preclinical
Immune system related pathways	BMPR1A	ML347	ALK tyrosine kinase receptor inhibitor	Preclinical
Immune system related pathways	BMPR1A	dorsomorphin	AMPK inhibitor	Preclinical
Immune system related pathways	BMPR1A	LDN193189	bone morphogenic protein inhibitor	Preclinical
Immune system related pathways	BMPR1B	dorsomorphin	AMPK inhibitor	Preclinical
Immune system related pathways	BTK	GDC-0834	Bruton's tyrosine kinase (BTK) inhibitor	Phase 1
Immune system related pathways	BTK	terreic-acid-(-)	Bruton's tyrosine kinase (BTK) inhibitor	Preclinical
Immune system related pathways	BTK	acalabrutinib	Bruton's tyrosine kinase (BTK) inhibitor	Launched
Immune system related pathways	BTK	AVL-292	Bruton's tyrosine kinase (BTK) inhibitor	Phase 2
Immune system related pathways	BTK	ONO-4059	Bruton's tyrosine kinase (BTK) inhibitor	Phase 1
Immune system related pathways	BTK	CNX-774	Bruton's tyrosine kinase (BTK) inhibitor	Preclinical
Immune system related pathways	BTK	olmutinib	Bruton's tyrosine kinase (BTK) inhibitor, EGFR inhibitor	Launched
Immune system related pathways	BTK	PCI-29732	Bruton's tyrosine kinase (BTK) inhibitor	Preclinical
Immune system related pathways	BTK	ibrutinib	Bruton's tyrosine kinase (BTK) inhibitor	Launched
Immune system related pathways	BTK	LFM-A13	Bruton's tyrosine kinase (BTK) inhibitor	Preclinical
Immune system related pathways	CACNA1H	anandamide	cannabinoid receptor agonist	Phase 2
Immune system related pathways	CACNA1H	ethosuximide	succinimide antiepileptic	Launched
Immune system related pathways	CACNA1H	amiodarone	potassium channel blocker	Launched
Immune system related pathways	CACNA1H	flunarizine	calcium channel blocker	Launched
Immune system related pathways	CACNA1H	nifedipine	calcium channel blocker	Launched
Immune system related pathways	CACNA1H	trimethadione	oxazolidine antiepileptic	Launched
Immune system related pathways	CACNA1H	ABT-639	calcium channel blocker	Phase 2
Immune system related pathways	CACNA1H	spironolactone	mineralocorticoid receptor antagonist	Launched
Immune system related pathways	CACNA1H	ML218	T-type calcium channel blocker	Preclinical
Immune system related pathways	CACNA1H	methsuximide	T-type calcium channel blocker	Launched
Immune system related pathways	CACNA1H	zonisamide	sodium channel blocker, T-type calcium channel blocker	Launched
Immune system related pathways	CACNA1H	gabapentin	calcium channel blocker	Launched
Immune system related pathways	CACNA2D1	amlodipine	calcium channel blocker	Launched
Immune system related pathways	CACNA2D1	Z160	N-type calcium channel blocker	Phase 2
Immune system related pathways	CACNA2D1	diltiazem	calcium channel blocker	Launched
Immune system related pathways	CACNA2D1	nifedipine	calcium channel blocker	Launched
Immune system related pathways	CACNA2D1	spironolactone	mineralocorticoid receptor antagonist	Launched
Immune system related pathways	CACNA2D1	lercanidipine	calcium channel blocker	Launched
Immune system related pathways	CACNA2D1	isradipine	calcium channel blocker	Launched
Immune system related pathways	CACNA2D1	nitrendipine	calcium channel blocker	Launched
Immune system related pathways	CACNA2D1	gabapentin	calcium channel blocker	Launched
Immune system related pathways	CACNA2D3	spironolactone	mineralocorticoid receptor antagonist	Launched
Immune system related pathways	CACNA2D3	gabapentin	calcium channel blocker	Launched
Immune system related pathways	CACNB2	gabapentin	calcium channel blocker	Launched
Immune system related pathways	CACNB2	dronedarone	adrenergic receptor antagonist	Launched
Immune system related pathways	CACNB2	spironolactone	mineralocorticoid receptor antagonist	Launched
Immune system related pathways	CACNB2	verapamil	calcium channel blocker	Launched
Immune system related pathways	CACNB2	nifedipine	calcium channel blocker	Launched
Immune system related pathways	CASP8	aloe-emodin	anticancer agent	Preclinical
Immune system related pathways	CCL8	pidolic-acid		Launched
Immune system related pathways	CCL8	bindarit	NFkB pathway inhibitor	Phase 2
Immune system related pathways	CDH5	fosbretabulin	tubulin polymerization inhibitor, VE-cadherin antagonist	Phase 3
Immune system related pathways	CREB1	naloxone	opioid receptor antagonist	Launched
Immune system related pathways	CREB1	adenosine-phosphate	adenosine receptor agonist	Launched
Immune system related pathways	CSF1	axitinib	PDGFR tyrosine kinase receptor inhibitor, VEGFR inhibitor	Launched
Immune system related pathways	CSF1	linifanib	PDGFR tyrosine kinase receptor inhibitor, VEGFR inhibitor	Phase 3
Immune system related pathways	CSF1R	pexidartinib	tyrosine kinase inhibitor	Launched
Immune system related pathways	CSF1R	KI-20227	c-Fms inhibitor	Preclinical
Immune system related pathways	CSF1R	imatinib	Bcr-Abl kinase inhibitor, KIT inhibitor, PDGFR tyrosine kinase receptor inhibitor	Launched
Immune system related pathways	CSF1R	sunitinib	FLT3 inhibitor, KIT inhibitor, PDGFR tyrosine kinase receptor inhibitor, RET tyrosine kinase inhibitor, VEGFR inhibitor	Launched
Immune system related pathways	CSF1R	AC-710	PDGFR tyrosine kinase receptor inhibitor	Preclinical
Immune system related pathways	CSF1R	dovitinib	EGFR inhibitor, FGFR inhibitor, FLT3 inhibitor, PDGFR tyrosine kinase receptor inhibitor, VEGFR inhibitor	Phase 3
Immune system related pathways	CSF1R	cediranib	KIT inhibitor, VEGFR inhibitor	Phase 3
Immune system related pathways	CSF1R	quizartinib	FLT3 inhibitor	Phase 3
Immune system related pathways	CSF1R	crenolanib	PDGFR tyrosine kinase receptor inhibitor	Phase 3
Immune system related pathways	CSF1R	linifanib	PDGFR tyrosine kinase receptor inhibitor, VEGFR inhibitor	Phase 3
Immune system related pathways	CSF1R	PLX647	receptor tyrosine protein kinase inhibitor	Preclinical
Immune system related pathways	CSF1R	pazopanib	KIT inhibitor, PDGFR tyrosine kinase receptor inhibitor, VEGFR inhibitor	Launched
Immune system related pathways	CSF1R	GTP-14564	FLT3 inhibitor, tyrosine kinase inhibitor	Preclinical
Immune system related pathways	CSF1R	GW-2580	cFMS kinase inhibitor	Preclinical
Immune system related pathways	CSF1R	tandutinib	FLT3 inhibitor, KIT inhibitor, PDGFR tyrosine kinase receptor inhibitor	Phase 2
Immune system related pathways	CTSB	loxistatin-acid	cysteine peptidase inhibitor	Preclinical
Immune system related pathways	CTSB	cathepsin-inhibitor-1	cathepsin inhibitor	Preclinical
Immune system related pathways	CTSB	pepstatin	aspartic protease inhibitor	Preclinical
Immune system related pathways	CTSB	VBY-825	cathepsin inhibitor	Preclinical
Immune system related pathways	CTSK	odanacatib	cathepsin inhibitor	Phase 3
Immune system related pathways	CTSK	boceprevir	HCV inhibitor	Launched
Immune system related pathways	CTSK	balicatib	cathepsin inhibitor	Phase 2
Immune system related pathways	CYBA	dextromethorphan	glutamate receptor antagonist, sigma receptor agonist	Launched
Immune system related pathways	DNM1L	dynasore	dynamin inhibitor	Preclinical
Immune system related pathways	FLT1	pazopanib	KIT inhibitor, PDGFR tyrosine kinase receptor inhibitor, VEGFR inhibitor	Launched
Immune system related pathways	FLT1	sunitinib	FLT3 inhibitor, KIT inhibitor, PDGFR tyrosine kinase receptor inhibitor, RET tyrosine kinase inhibitor, VEGFR inhibitor	Launched
Immune system related pathways	FLT1	lucitanib	FGFR inhibitor, VEGFR inhibitor	Phase 2
Immune system related pathways	FLT1	cediranib	KIT inhibitor, VEGFR inhibitor	Phase 3
Immune system related pathways	FLT1	linifanib	PDGFR tyrosine kinase receptor inhibitor, VEGFR inhibitor	Phase 3
Immune system related pathways	FLT1	tivozanib	VEGFR inhibitor	Launched
Immune system related pathways	FLT1	vandetanib	EGFR inhibitor, RET tyrosine kinase inhibitor, VEGFR inhibitor	Launched
Immune system related pathways	FLT1	dorsomorphin	AMPK inhibitor	Preclinical
Immune system related pathways	FLT1	PD-173074	FGFR inhibitor, VEGFR inhibitor	Preclinical
Immune system related pathways	FLT1	sorafenib	FLT3 inhibitor, KIT inhibitor, PDGFR tyrosine kinase receptor inhibitor, RAF inhibitor, RET tyrosine kinase inhibitor, VEGFR inhibitor	Launched
Immune system related pathways	FLT1	regorafenib	FGFR inhibitor, KIT inhibitor, PDGFR tyrosine kinase receptor inhibitor, RAF inhibitor, RET tyrosine kinase inhibitor, VEGFR inhibitor	Launched
Immune system related pathways	FLT1	ZM-306416	Abl kinase inhibitor, SRC inhibitor, VEGFR inhibitor	Preclinical
Immune system related pathways	FLT1	toceranib	protein tyrosine kinase inhibitor	Launched
Immune system related pathways	FLT1	axitinib	PDGFR tyrosine kinase receptor inhibitor, VEGFR inhibitor	Launched
Immune system related pathways	FLT1	brivanib	FGFR inhibitor, VEGFR inhibitor	Phase 3
Immune system related pathways	FLT1	nintedanib	FGFR inhibitor, PDGFR tyrosine kinase receptor inhibitor, VEGFR inhibitor	Launched
Immune system related pathways	FLT1	vatalanib	KIT inhibitor, PDGFR tyrosine kinase receptor inhibitor, VEGFR inhibitor	Phase 3
Immune system related pathways	FLT1	motesanib	KIT inhibitor, PDGFR tyrosine kinase receptor inhibitor, VEGFR inhibitor	Phase 3
Immune system related pathways	FLT1	TG-100801	SRC inhibitor, VEGFR inhibitor	Phase 2
Immune system related pathways	FLT1	KRN-633	VEGFR inhibitor	Preclinical
Immune system related pathways	FLT1	OSI-930	KIT inhibitor, VEGFR inhibitor	Phase 1
Immune system related pathways	FLT1	dovitinib	EGFR inhibitor, FGFR inhibitor, FLT3 inhibitor, PDGFR tyrosine kinase receptor inhibitor, VEGFR inhibitor	Phase 3
Immune system related pathways	FLT1	semaxanib	VEGFR inhibitor	Phase 3
Immune system related pathways	FLT1	foretinib	VEGFR inhibitor	Phase 2
Immune system related pathways	FLT4	regorafenib	FGFR inhibitor, KIT inhibitor, PDGFR tyrosine kinase receptor inhibitor, RAF inhibitor, RET tyrosine kinase inhibitor, VEGFR inhibitor	Launched
Immune system related pathways	FLT4	nintedanib	FGFR inhibitor, PDGFR tyrosine kinase receptor inhibitor, VEGFR inhibitor	Launched
Immune system related pathways	FLT4	tivozanib	VEGFR inhibitor	Launched
Immune system related pathways	FLT4	cediranib	KIT inhibitor, VEGFR inhibitor	Phase 3
Immune system related pathways	FLT4	linifanib	PDGFR tyrosine kinase receptor inhibitor, VEGFR inhibitor	Phase 3
Immune system related pathways	FLT4	vatalanib	KIT inhibitor, PDGFR tyrosine kinase receptor inhibitor, VEGFR inhibitor	Phase 3
Immune system related pathways	FLT4	sunitinib	FLT3 inhibitor, KIT inhibitor, PDGFR tyrosine kinase receptor inhibitor, RET tyrosine kinase inhibitor, VEGFR inhibitor	Launched
Immune system related pathways	FLT4	PD-173074	FGFR inhibitor, VEGFR inhibitor	Preclinical
Immune system related pathways	FLT4	XL647	EGFR inhibitor, VEGFR inhibitor	Phase 3
Immune system related pathways	FLT4	lenvatinib	FGFR inhibitor, KIT inhibitor, PDGFR tyrosine kinase receptor inhibitor, VEGFR inhibitor	Launched
Immune system related pathways	FLT4	vandetanib	EGFR inhibitor, RET tyrosine kinase inhibitor, VEGFR inhibitor	Launched
Immune system related pathways	FLT4	motesanib	KIT inhibitor, PDGFR tyrosine kinase receptor inhibitor, VEGFR inhibitor	Phase 3
Immune system related pathways	FLT4	dovitinib	EGFR inhibitor, FGFR inhibitor, FLT3 inhibitor, PDGFR tyrosine kinase receptor inhibitor, VEGFR inhibitor	Phase 3
Immune system related pathways	FLT4	ZM-306416	Abl kinase inhibitor, SRC inhibitor, VEGFR inhibitor	Preclinical
Immune system related pathways	FLT4	axitinib	PDGFR tyrosine kinase receptor inhibitor, VEGFR inhibitor	Launched
Immune system related pathways	FLT4	pazopanib	KIT inhibitor, PDGFR tyrosine kinase receptor inhibitor, VEGFR inhibitor	Launched
Immune system related pathways	FLT4	sorafenib	FLT3 inhibitor, KIT inhibitor, PDGFR tyrosine kinase receptor inhibitor, RAF inhibitor, RET tyrosine kinase inhibitor, VEGFR inhibitor	Launched
Immune system related pathways	FLT4	KRN-633	VEGFR inhibitor	Preclinical
Immune system related pathways	FLT4	foretinib	VEGFR inhibitor	Phase 2
Immune system related pathways	FLT4	SAR131675	VEGFR inhibitor	Preclinical
Immune system related pathways	FLT4	TG-100801	SRC inhibitor, VEGFR inhibitor	Phase 2
Immune system related pathways	FOS	ephedrine-(racemic)	adrenergic receptor agonist	Launched
Immune system related pathways	GHR	ibutamoren	growth hormone secretagogue receptor agonist	Phase 2
Immune system related pathways	HSPA1A	VER-155008	HSP inhibitor	Preclinical
Immune system related pathways	HSPA1A	elesclomol	oxidative stress inducer	Phase 3
Immune system related pathways	HSPA1A	pifithrin-mu	HSP inhibitor	Preclinical
Immune system related pathways	HSPA1A	bicyclol	NFkB pathway inhibitor	Launched
Immune system related pathways	ICAM1	hyaluronic-acid		Launched
Immune system related pathways	ICAM1	polydatin	ICAM1 expression inhibitor	Phase 2
Immune system related pathways	ICAM1	BMS-688521	ICAM1 antagonist, leukocyte function-associated antigen receptor antagonist	Preclinical
Immune system related pathways	ICAM1	BIRT-377	lymphocyte function-associated antigen negative modulator	Preclinical
Immune system related pathways	ICAM1	RWJ-50271	integrin inhibitor	Preclinical
Immune system related pathways	ICAM1	A205804	ICAM1 expression inhibitor	Preclinical
Immune system related pathways	IL12A	STA-5326	interleukin synthesis inhibitor	Phase 2
Immune system related pathways	IL12A	APY0201	phosphoinositide dependent kinase inhibitor	Preclinical
Immune system related pathways	INPP5D	AS-1949490	SHIP2 phosphatase inhibitor	Preclinical
Immune system related pathways	IRAK4	AS-2444697	interleukin inhibitor	Preclinical
Immune system related pathways	ITGB1	TCS-2314	integrin inhibitor	Preclinical
Immune system related pathways	ITGB1	BIO-1211	integrin antagonist	Phase 2
Immune system related pathways	ITGB1	BIO-5192	integrin inhibitor	Preclinical
Immune system related pathways	ITGB1	TC-I-15	integrin inhibitor	Preclinical
Immune system related pathways	ITGB1	BTT-3033	integrin inhibitor	Preclinical
Immune system related pathways	ITGB1	SB-683698	integrin antagonist	Phase 1
Immune system related pathways	ITGB1	ATN-161	integrin antagonist	Phase 2
Immune system related pathways	JAK1	ZM-39923	JAK inhibitor	Preclinical
Immune system related pathways	JAK1	AZD1480	JAK inhibitor	Phase 1
Immune system related pathways	JAK1	cyt387	JAK inhibitor	Phase 3
Immune system related pathways	JAK1	peficitinib	JAK inhibitor	Launched
Immune system related pathways	JAK1	solcitinib	JAK inhibitor	Phase 1
Immune system related pathways	JAK1	fedratinib	FLT3 inhibitor, JAK inhibitor	Launched
Immune system related pathways	JAK1	tofacitinib	JAK inhibitor	Launched
Immune system related pathways	JAK1	curcumol	JAK inhibitor	Phase 1
Immune system related pathways	JAK1	pacritinib	FLT3 inhibitor, JAK inhibitor	Phase 3
Immune system related pathways	JAK1	ruxolitinib	JAK inhibitor	Launched
Immune system related pathways	JAK1	WHI-P154	JAK inhibitor	Preclinical
Immune system related pathways	JAK1	baricitinib	JAK inhibitor	Launched
Immune system related pathways	JAK1	filgotinib	JAK inhibitor	Phase 3
Immune system related pathways	JAK1	itacitinib	JAK inhibitor	Phase 3
Immune system related pathways	JAK1	ruxolitinib-(S)	JAK inhibitor	Preclinical
Immune system related pathways	JAK1	XL019	JAK inhibitor	Phase 1
Immune system related pathways	JAK2	CKD-712	NFkB pathway inhibitor	Phase 1
Immune system related pathways	JAK2	filgotinib	JAK inhibitor	Phase 3
Immune system related pathways	JAK2	WHI-P154	JAK inhibitor	Preclinical
Immune system related pathways	JAK2	peficitinib	JAK inhibitor	Launched
Immune system related pathways	JAK2	AG-490	EGFR inhibitor, JAK inhibitor	Preclinical
Immune system related pathways	JAK2	NVP-BSK805	JAK inhibitor	Preclinical
Immune system related pathways	JAK2	RGB-286638	CDK inhibitor	Phase 1
Immune system related pathways	JAK2	1,2,3,4,5,6-hexabromocyclohexane	JAK inhibitor	Preclinical
Immune system related pathways	JAK2	atiprimod	JAK inhibitor, STAT inhibitor	Phase 2
Immune system related pathways	JAK2	fedratinib	FLT3 inhibitor, JAK inhibitor	Launched
Immune system related pathways	JAK2	AZD1480	JAK inhibitor	Phase 1
Immune system related pathways	JAK2	thiram		Launched
Immune system related pathways	JAK2	AT-9283	Aurora kinase inhibitor, JAK inhibitor	Phase 2
Immune system related pathways	JAK2	TG-101209	JAK inhibitor	Preclinical
Immune system related pathways	JAK2	cyt387	JAK inhibitor	Phase 3
Immune system related pathways	JAK2	baricitinib	JAK inhibitor	Launched
Immune system related pathways	JAK2	pacritinib	FLT3 inhibitor, JAK inhibitor	Phase 3
Immune system related pathways	JAK2	AZ960	JAK inhibitor	Preclinical
Immune system related pathways	JAK2	ruxolitinib	JAK inhibitor	Launched
Immune system related pathways	JAK2	LY2784544	JAK inhibitor	Phase 2
Immune system related pathways	JAK2	tofacitinib	JAK inhibitor	Launched
Immune system related pathways	JAK2	curcumol	JAK inhibitor	Phase 1
Immune system related pathways	JAK2	XL019	JAK inhibitor	Phase 1
Immune system related pathways	JAK2	CEP-33779	JAK inhibitor	Preclinical
Immune system related pathways	JAK2	WP1130	deubiquitinase inhibitor	Preclinical
Immune system related pathways	JAK2	ruxolitinib-(S)	JAK inhibitor	Preclinical
Immune system related pathways	JAK3	TCS-21311	JAK inhibitor	Preclinical
Immune system related pathways	JAK3	filgotinib	JAK inhibitor	Phase 3
Immune system related pathways	JAK3	pacritinib	FLT3 inhibitor, JAK inhibitor	Phase 3
Immune system related pathways	JAK3	peficitinib	JAK inhibitor	Launched
Immune system related pathways	JAK3	ZM-39923	JAK inhibitor	Preclinical
Immune system related pathways	JAK3	LY2784544	JAK inhibitor	Phase 2
Immune system related pathways	JAK3	fedratinib	FLT3 inhibitor, JAK inhibitor	Launched
Immune system related pathways	JAK3	TG-101209	JAK inhibitor	Preclinical
Immune system related pathways	JAK3	JAK3-inhibitor-V	JAK inhibitor	Preclinical
Immune system related pathways	JAK3	AZD1480	JAK inhibitor	Phase 1
Immune system related pathways	JAK3	ruxolitinib	JAK inhibitor	Launched
Immune system related pathways	JAK3	AG-490	EGFR inhibitor, JAK inhibitor	Preclinical
Immune system related pathways	JAK3	WHI-P154	JAK inhibitor	Preclinical
Immune system related pathways	JAK3	curcumol	JAK inhibitor	Phase 1
Immune system related pathways	JAK3	AT-9283	Aurora kinase inhibitor, JAK inhibitor	Phase 2
Immune system related pathways	JAK3	tofacitinib	JAK inhibitor	Launched
Immune system related pathways	JAK3	cyt387	JAK inhibitor	Phase 3
Immune system related pathways	JAK3	XL019	JAK inhibitor	Phase 1
Immune system related pathways	JUN	ephedrine-(racemic)	adrenergic receptor agonist	Launched
Immune system related pathways	JUN	TWS-119	glycogen synthase kinase inhibitor	Preclinical
Immune system related pathways	JUN	vinblastine	microtubule inhibitor, tubulin polymerization inhibitor	Launched
Immune system related pathways	JUN	irbesartan	angiotensin receptor antagonist	Launched
Immune system related pathways	JUN	T-5224	AP inhibitor	Phase 2
Immune system related pathways	JUN	arsenic-trioxide	apoptosis stimulant	Launched
Immune system related pathways	JUN	SP-100030	NFkB pathway inhibitor	Preclinical
Immune system related pathways	MALT1	mepazine	MALT1 inhibitor (JH)	Phase 2
Immune system related pathways	MAP3K1	PD-184352	MEK inhibitor	Phase 2
Immune system related pathways	MAP3K1	AZD8330	MEK inhibitor	Phase 1
Immune system related pathways	MAP3K6	TC-ASK-10	MAP kinase inhibitor	Preclinical
Immune system related pathways	MAPK11	EO-1428	p38 MAPK inhibitor	Preclinical
Immune system related pathways	MAPK11	VX-702	p38 MAPK inhibitor	Phase 2
Immune system related pathways	MAPK11	doramapimod	p38 MAPK inhibitor	Phase 2
Immune system related pathways	MAPK11	U-0126	MEK inhibitor	Preclinical
Immune system related pathways	MAPK11	SB-239063	p38 MAPK inhibitor	Preclinical
Immune system related pathways	MAPK11	talmapimod	p38 MAPK inhibitor	Phase 2
Immune system related pathways	MAPK11	SB-203580	p38 MAPK inhibitor	Preclinical
Immune system related pathways	MAPK11	SB-202190	p38 MAPK inhibitor	Preclinical
Immune system related pathways	MAPK11	VX-745	p38 MAPK inhibitor	Phase 2
Immune system related pathways	MAPK11	ML3403	MAP kinase inhibitor	Preclinical
Immune system related pathways	MAPK11	KN-62	calcium/calmodulin dependent protein kinase inhibitor, purinergic receptor antagonist	Preclinical
Immune system related pathways	MAPK11	bisindolylmaleimide-IX	PKC inhibitor	Preclinical
Immune system related pathways	MAPK11	AMG-548	MAP kinase inhibitor	Phase 1
Immune system related pathways	MAPK11	4,5,6,7-tetrabromobenzotriazole	casein kinase inhibitor	Preclinical
Immune system related pathways	MAPK11	regorafenib	FGFR inhibitor, KIT inhibitor, PDGFR tyrosine kinase receptor inhibitor, RAF inhibitor, RET tyrosine kinase inhibitor, VEGFR inhibitor	Launched
Immune system related pathways	MAPK11	LY294002	DNA dependent protein kinase inhibitor, mTOR inhibitor, phosphodiesterase inhibitor, PI3K inhibitor, PLK inhibitor	Preclinical
Immune system related pathways	MAPK11	PD-98059	MEK inhibitor	Preclinical
Immune system related pathways	MAPK11	PH-797804	p38 MAPK inhibitor	Phase 2
Immune system related pathways	MAPK12	U-0126	MEK inhibitor	Preclinical
Immune system related pathways	MAPK12	ML3403	MAP kinase inhibitor	Preclinical
Immune system related pathways	MAPK12	4,5,6,7-tetrabromobenzotriazole	casein kinase inhibitor	Preclinical
Immune system related pathways	MAPK12	VX-745	p38 MAPK inhibitor	Phase 2
Immune system related pathways	MAPK12	AMG-548	MAP kinase inhibitor	Phase 1
Immune system related pathways	MAPK12	doramapimod	p38 MAPK inhibitor	Phase 2
Immune system related pathways	MAPK12	SB-202190	p38 MAPK inhibitor	Preclinical
Immune system related pathways	MAPK12	bisindolylmaleimide-IX	PKC inhibitor	Preclinical
Immune system related pathways	MAPK12	LY294002	DNA dependent protein kinase inhibitor, mTOR inhibitor, phosphodiesterase inhibitor, PI3K inhibitor, PLK inhibitor	Preclinical
Immune system related pathways	MAPK12	KN-62	calcium/calmodulin dependent protein kinase inhibitor, purinergic receptor antagonist	Preclinical
Immune system related pathways	MAPK12	PD-98059	MEK inhibitor	Preclinical
Immune system related pathways	MAPK12	VX-702	p38 MAPK inhibitor	Phase 2
Immune system related pathways	MAPK12	SB-203580	p38 MAPK inhibitor	Preclinical
Immune system related pathways	MAPK3	ravoxertinib	ERK1 and ERK2 phosphorylation inhibitor	Phase 1
Immune system related pathways	MAPK3	GDC-0994	MAP kinase inhibitor	Phase 1
Immune system related pathways	MAPK3	CID-5458317	MAP kinase phosphatase inhibitor	Preclinical
Immune system related pathways	MAPK3	FR-180204	MAP kinase inhibitor	Preclinical
Immune system related pathways	MAPK3	arsenic-trioxide	apoptosis stimulant	Launched
Immune system related pathways	MAPK3	purvalanol-B	tyrosine kinase inhibitor	Preclinical
Immune system related pathways	MAPK8	pyrazolanthrone	JNK inhibitor	Preclinical
Immune system related pathways	MAPK8	U-0126	MEK inhibitor	Preclinical
Immune system related pathways	MAPK8	SR-3306	JNK inhibitor	Preclinical
Immune system related pathways	MAPK8	SB-203580	p38 MAPK inhibitor	Preclinical
Immune system related pathways	MAPK8	KN-62	calcium/calmodulin dependent protein kinase inhibitor, purinergic receptor antagonist	Preclinical
Immune system related pathways	MAPK8	antagonist-g	neuropeptide receptor antagonist	Phase 1
Immune system related pathways	MAPK8	PD-98059	MEK inhibitor	Preclinical
Immune system related pathways	MAPK8	PGL5001	JNK inhibitor	Phase 2
Immune system related pathways	MAPK8	SU3327	JNK inhibitor	Preclinical
Immune system related pathways	MAPK8	SB-202190	p38 MAPK inhibitor	Preclinical
Immune system related pathways	MAPK8	CC-401	JNK inhibitor	Phase 1
Immune system related pathways	MAPK8	BI-78D3	JNK inhibitor	Preclinical
Immune system related pathways	MAPK8	4,5,6,7-tetrabromobenzotriazole	casein kinase inhibitor	Preclinical
Immune system related pathways	MAPK8	LY294002	DNA dependent protein kinase inhibitor, mTOR inhibitor, phosphodiesterase inhibitor, PI3K inhibitor, PLK inhibitor	Preclinical
Immune system related pathways	MAPK8	bisindolylmaleimide-IX	PKC inhibitor	Preclinical
Immune system related pathways	MAPK8IP1	pyrazolanthrone	JNK inhibitor	Preclinical
Immune system related pathways	MAPT	docetaxel	tubulin polymerization inhibitor	Launched
Immune system related pathways	MAPT	leucomethylene-blue	nitric oxide production inhibitor, tau aggregation inhibitor	Phase 3
Immune system related pathways	MAPT	paclitaxel	tubulin polymerization inhibitor	Launched
Immune system related pathways	MKNK1	dorsomorphin	AMPK inhibitor	Preclinical
Immune system related pathways	MKNK1	CGP-57380	MAP kinase inhibitor	Preclinical
Immune system related pathways	MMP13	cipemastat	metalloproteinase inhibitor	Phase 3
Immune system related pathways	MMP13	CP-471474	matrix metalloprotease inhibitor	Preclinical
Immune system related pathways	MMP13	ilomastat	matrix metalloprotease inhibitor	Phase 3
Immune system related pathways	MMP13	UK-356618	metalloproteinase inhibitor	Preclinical
Immune system related pathways	MMP13	marimastat	matrix metalloprotease inhibitor	Phase 3
Immune system related pathways	MMP13	SD-2590	matrix metalloprotease inhibitor	Preclinical
Immune system related pathways	MMP13	CTS-1027	metalloproteinase inhibitor	Phase 2
Immune system related pathways	MMP13	apratastat	matrix metalloprotease inhibitor, tumor necrosis factor production inhibitor	Phase 2
Immune system related pathways	MMP13	PD-166793	collagenase inhibitor, metalloproteinase inhibitor	Preclinical
Immune system related pathways	MMP13	WAY-170523	metalloproteinase inhibitor	Preclinical
Immune system related pathways	MMP13	curcumin	cyclooxygenase inhibitor, histone acetyltransferase inhibitor, lipoxygenase inhibitor, NFkB pathway inhibitor	Launched
Immune system related pathways	MMP14	UK-356618	metalloproteinase inhibitor	Preclinical
Immune system related pathways	MMP14	marimastat	matrix metalloprotease inhibitor	Phase 3
Immune system related pathways	MMP14	ilomastat	matrix metalloprotease inhibitor	Phase 3
Immune system related pathways	MMP2	CTS-1027	metalloproteinase inhibitor	Phase 2
Immune system related pathways	MMP2	UK-356618	metalloproteinase inhibitor	Preclinical
Immune system related pathways	MMP2	cipemastat	metalloproteinase inhibitor	Phase 3
Immune system related pathways	MMP2	beta-elemene	apoptosis stimulant	Launched
Immune system related pathways	MMP2	halofuginone	collagenase inhibitor	Launched
Immune system related pathways	MMP2	ilomastat	matrix metalloprotease inhibitor	Phase 3
Immune system related pathways	MMP2	tiludronate	bone resorption inhibitor, osteoclast inhibitor	Launched
Immune system related pathways	MMP2	captopril	angiotensin converting enzyme inhibitor	Launched
Immune system related pathways	MMP2	PD-166793	collagenase inhibitor, metalloproteinase inhibitor	Preclinical
Immune system related pathways	MMP2	CP-471474	matrix metalloprotease inhibitor	Preclinical
Immune system related pathways	MMP2	marimastat	matrix metalloprotease inhibitor	Phase 3
Immune system related pathways	MMP2	SD-2590	matrix metalloprotease inhibitor	Preclinical
Immune system related pathways	MMP2	batimastat	matrix metalloprotease inhibitor	Phase 3
Immune system related pathways	MMP3	CTS-1027	metalloproteinase inhibitor	Phase 2
Immune system related pathways	MMP3	cipemastat	metalloproteinase inhibitor	Phase 3
Immune system related pathways	MMP3	marimastat	matrix metalloprotease inhibitor	Phase 3
Immune system related pathways	MMP3	PD-166793	collagenase inhibitor, metalloproteinase inhibitor	Preclinical
Immune system related pathways	MMP3	ilomastat	matrix metalloprotease inhibitor	Phase 3
Immune system related pathways	MMP3	UK-356618	metalloproteinase inhibitor	Preclinical
Immune system related pathways	MMP3	CP-471474	matrix metalloprotease inhibitor	Preclinical
Immune system related pathways	NCF4	dextromethorphan	glutamate receptor antagonist, sigma receptor agonist	Launched
Immune system related pathways	NFKBIA	aspirin	cyclooxygenase inhibitor	Launched
Immune system related pathways	NFKBIA	BAY-11-7085	NFkB pathway inhibitor	Preclinical
Immune system related pathways	NFKBIA	GS-143	ubiquitin ligase inhibitor	Preclinical
Immune system related pathways	NOS3	3-bromo-7-nitroindazole	nitric oxide synthase inhibitor	Preclinical
Immune system related pathways	NOS3	asymmetrical-dimethylarginine	nitric oxide synthase inhibitor	Phase 1
Immune system related pathways	NOS3	sapropterin	phenylalanine 4-hydroxylase stimulant	Launched
Immune system related pathways	NOS3	diphenyleneiodonium	nitric oxide synthase inhibitor	Preclinical
Immune system related pathways	NOS3	fenoxaprop-p-ethyl		Preclinical
Immune system related pathways	NOS3	L-NIL	nitric oxide synthase inhibitor	Preclinical
Immune system related pathways	NOS3	1400W	nitric oxide synthase inhibitor	Preclinical
Immune system related pathways	NOS3	C11-Acetate		Phase 3
Immune system related pathways	NOS3	L-arginine	nitric oxide precursor	Launched
Immune system related pathways	NOS3	7-nitroindazole	nitric oxide synthase inhibitor	Preclinical
Immune system related pathways	NOS3	targinine	nitric oxide synthase inhibitor	Phase 3
Immune system related pathways	NOS3	S-isopropylisothiourea	nitric oxide synthase inhibitor	Preclinical
Immune system related pathways	NOS3	L-citrulline	nitric oxide stimulant	Launched
Immune system related pathways	NOS3	hexylene-glycol		Preclinical
Immune system related pathways	NOS3	EIT-hydrobromide	nitric oxide synthase inhibitor	Preclinical
Immune system related pathways	NOS3	cis-exo-camphanediol-2,3	nitric oxide stimulant	Phase 1
Immune system related pathways	NOS3	NG-nitro-arginine	nitric oxide synthase inhibitor	Phase 1
Immune system related pathways	NRAS	lonafarnib	farnesyltransferase inhibitor	Phase 3
Immune system related pathways	PIK3CD	wortmannin	PI3K inhibitor	Preclinical
Immune system related pathways	PIK3CD	PIK-293	PI3K inhibitor	Preclinical
Immune system related pathways	PIK3CD	caffeine	adenosine receptor antagonist, phosphodiesterase inhibitor	Launched
Immune system related pathways	PIK3CD	copanlisib	PI3K inhibitor	Launched
Immune system related pathways	PIK3CD	SB-2343	mTOR inhibitor, PI3K inhibitor	Phase 1
Immune system related pathways	PIK3CD	LY294002	DNA dependent protein kinase inhibitor, mTOR inhibitor, phosphodiesterase inhibitor, PI3K inhibitor, PLK inhibitor	Preclinical
Immune system related pathways	PIK3CD	GDC-0941	PI3K inhibitor	Phase 2
Immune system related pathways	PIK3CD	PI-103	mTOR inhibitor, PI3K inhibitor	Preclinical
Immune system related pathways	PIK3CD	acalisib	PI3K inhibitor	Phase 1
Immune system related pathways	PIK3CD	AZD6482	PI3K inhibitor	Phase 1
Immune system related pathways	PIK3CD	CH5132799	PI3K inhibitor	Phase 1
Immune system related pathways	PIK3CD	PIK-294	PI3K inhibitor	Preclinical
Immune system related pathways	PIK3CD	PIK-75	DNA protein kinase inhibitor, PI3K inhibitor	Preclinical
Immune system related pathways	PIK3CD	duvelisib	PI3K inhibitor	Launched
Immune system related pathways	PIK3CD	alpelisib	PI3K inhibitor	Launched
Immune system related pathways	PIK3CD	idelalisib	PI3K inhibitor	Launched
Immune system related pathways	PIK3CD	AZD8186	PI3K inhibitor	Phase 1
Immune system related pathways	PIK3CD	MLN0128	mTOR inhibitor	Phase 2
Immune system related pathways	PIK3CD	ETP-45658	PI3K inhibitor	Preclinical
Immune system related pathways	PIK3CD	XL147	PI3K inhibitor	Phase 2
Immune system related pathways	PIK3CD	GSK2126458	mTOR inhibitor, PI3K inhibitor	Phase 1
Immune system related pathways	PIK3CD	NVP-BEZ235	mTOR inhibitor, PI3K inhibitor	Phase 3
Immune system related pathways	PIK3CD	AMG-319	PI3K inhibitor	Phase 2
Immune system related pathways	PIK3CD	AZD8835	PI3K inhibitor	Phase 1
Immune system related pathways	PIK3CD	AMG319	PI3K inhibitor	Phase 2
Immune system related pathways	PIK3CD	GDC-0980	mTOR inhibitor, PI3K inhibitor	Phase 2
Immune system related pathways	PIK3CD	TGX-221	PI3K inhibitor	Preclinical
Immune system related pathways	PIK3CD	PP-121	protein tyrosine kinase inhibitor	Preclinical
Immune system related pathways	PLAU	amiloride	sodium channel blocker	Launched
Immune system related pathways	PLAU	mexiletine	sodium channel blocker	Launched
Immune system related pathways	PLAU	BC-11	urokinase inhibitor	Preclinical
Immune system related pathways	PLCB2	m-3M3FBS	phospholipase activator	Preclinical
Immune system related pathways	PLCG2	m-3M3FBS	phospholipase activator	Preclinical
Immune system related pathways	PRKCB	sotrastaurin	PKC inhibitor	Phase 2
Immune system related pathways	PRKCB	ellagic-acid	glutathione transferase inhibitor, non-nucleoside reverse transcriptase inhibitor	Phase 2
Immune system related pathways	PRKCB	go-6983	protein kinase inhibitor	Preclinical
Immune system related pathways	PRKCB	enzastaurin	PKC inhibitor	Phase 3
Immune system related pathways	PRKCB	7-hydroxystaurosporine	CDK inhibitor, CHK inhibitor, PKC inhibitor	Phase 2
Immune system related pathways	PRKCB	tamoxifen	estrogen receptor antagonist, selective estrogen receptor modulator (SERM)	Launched
Immune system related pathways	PRKCB	ingenol-mebutate	PKC activator	Launched
Immune system related pathways	PRKCB	vitamin-E	LDL oxidation inhibitor, PKC inhibitor	Launched
Immune system related pathways	PRKCB	CGP-53353	EGFR inhibitor, PKC inhibitor	Preclinical
Immune system related pathways	PTK2B	PF-431396	focal adhesion kinase inhibitor	Preclinical
Immune system related pathways	PTK2B	PF-562271	focal adhesion kinase inhibitor	Phase 1
Immune system related pathways	PTK2B	leflunomide	dihydroorotate dehydrogenase inhibitor, PDGFR tyrosine kinase receptor inhibitor	Launched
Immune system related pathways	RAC3	EHop-016	Ras GTPase inhibitor	Preclinical
Immune system related pathways	RAPGEF3	CE3F4	rap guanine nucleotide exchange factor inhibitor	Preclinical
Immune system related pathways	RAPGEF3	ESI-09	EPAC inhibitor	Preclinical
Immune system related pathways	RELA	BAY-11-7082	NFkB pathway inhibitor	Preclinical
Immune system related pathways	RELA	NFKB-activation-inhibitor-II	NFkB pathway inhibitor	Preclinical
Immune system related pathways	RELA	acetylcysteine	mucolytic agent	Launched
Immune system related pathways	RELA	bortezomib	NFkB pathway inhibitor, proteasome inhibitor	Launched
Immune system related pathways	RELA	parthenolide-(alternate-stereo)	NFkB pathway inhibitor	Preclinical
Immune system related pathways	RELA	triptolide	RNA polymerase inhibitor	Phase 3
Immune system related pathways	RELA	pyrrolidine-dithiocarbamate	NFkB pathway inhibitor	Preclinical
Immune system related pathways	RELA	caffeic-acid-phenethyl-ester	HIV integrase inhibitor	Preclinical
Immune system related pathways	ROCK1	SAR407899	rho associated kinase inhibitor	Phase 2
Immune system related pathways	ROCK1	AT13148	protein kinase inhibitor	Phase 1
Immune system related pathways	ROCK1	PD-98059	MEK inhibitor	Preclinical
Immune system related pathways	ROCK1	KN-62	calcium/calmodulin dependent protein kinase inhibitor, purinergic receptor antagonist	Preclinical
Immune system related pathways	ROCK1	4,5,6,7-tetrabromobenzotriazole	casein kinase inhibitor	Preclinical
Immune system related pathways	ROCK1	LY294002	DNA dependent protein kinase inhibitor, mTOR inhibitor, phosphodiesterase inhibitor, PI3K inhibitor, PLK inhibitor	Preclinical
Immune system related pathways	ROCK1	RKI-1447	rho associated kinase inhibitor	Preclinical
Immune system related pathways	ROCK1	SB-772077B	rho associated kinase inhibitor	Preclinical
Immune system related pathways	ROCK1	GSK269962	rho associated kinase inhibitor	Preclinical
Immune system related pathways	ROCK1	SB-203580	p38 MAPK inhibitor	Preclinical
Immune system related pathways	ROCK1	GSK429286A	rho associated kinase inhibitor	Preclinical
Immune system related pathways	ROCK1	hydroxyfasudil	rho associated kinase inhibitor	Preclinical
Immune system related pathways	ROCK1	SB-747651A	kinase inhibitor	Preclinical
Immune system related pathways	ROCK1	OXA-06	rho associated kinase inhibitor	Preclinical
Immune system related pathways	ROCK1	AS-1892802	rho associated kinase inhibitor	Preclinical
Immune system related pathways	ROCK1	bisindolylmaleimide-IX	PKC inhibitor	Preclinical
Immune system related pathways	ROCK1	U-0126	MEK inhibitor	Preclinical
Immune system related pathways	ROCK1	SB-202190	p38 MAPK inhibitor	Preclinical
Immune system related pathways	ROCK1	ripasudil	rho associated kinase inhibitor	Launched
Immune system related pathways	ROCK1	fasudil	rho associated kinase inhibitor	Launched
Immune system related pathways	ROCK1	Y-27632	rho associated kinase inhibitor	Preclinical
Immune system related pathways	ROCK1	Y-39983	rho associated kinase inhibitor	Phase 2
Immune system related pathways	RORC	SR-1078	retinoid receptor agonist	Preclinical
Immune system related pathways	RORC	SR-2211	retinoid receptor inverse agonist	Preclinical
Immune system related pathways	RORC	tretinoin	retinoid receptor agonist, retinoid receptor ligand	Launched
Immune system related pathways	RPS6KA1	purvalanol-A	CDK inhibitor	Preclinical
Immune system related pathways	RPS6KA1	BI-D1870	ribosomal protein inhibitor	Preclinical
Immune system related pathways	RPS6KA1	BRD7389	ribosomal protein inhibitor	Preclinical
Immune system related pathways	RPS6KA1	GSK1838705A	insulin growth factor receptor inhibitor	Preclinical
Immune system related pathways	RPS6KA1	dorsomorphin	AMPK inhibitor	Preclinical
Immune system related pathways	RPS6KA5	SB-747651A	kinase inhibitor	Preclinical
Immune system related pathways	RXRA	retinol	retinoid receptor ligand	Launched
Immune system related pathways	RXRA	AGN-194310	retinoid receptor antagonist	Phase 3
Immune system related pathways	RXRA	peretinoin	retinoid receptor agonist	Phase 3
Immune system related pathways	RXRA	acitretin	retinoid receptor agonist	Launched
Immune system related pathways	RXRA	PA-452	retinoid receptor antagonist	Preclinical
Immune system related pathways	RXRA	BMS-649	retinoid receptor agonist	Preclinical
Immune system related pathways	RXRA	bexarotene	retinoid receptor agonist	Launched
Immune system related pathways	RXRA	GW-9662	PPAR receptor antagonist	Preclinical
Immune system related pathways	RXRA	adapalene	retinoid receptor agonist	Launched
Immune system related pathways	SMAD2	dexfosfoserine	membrane integrity inhibitor	Preclinical
Immune system related pathways	SPHK1	SKI-II	sphingosine kinase inhibitor	Preclinical
Immune system related pathways	SPHK1	idronoxil	XIAP inhibitor	Phase 3
Immune system related pathways	SRC	XL228	Abl kinase inhibitor, insulin growth factor receptor inhibitor, SRC inhibitor	Phase 1
Immune system related pathways	SRC	PP-2	SRC inhibitor	Preclinical
Immune system related pathways	SRC	citric-acid	coagulation factor inhibitor	Preclinical
Immune system related pathways	SRC	PD-166285	SRC inhibitor	Preclinical
Immune system related pathways	SRC	bosutinib	Abl kinase inhibitor, Bcr-Abl kinase inhibitor, SRC inhibitor	Launched
Immune system related pathways	SRC	KB-SRC-4	SRC inhibitor	Preclinical
Immune system related pathways	SRC	vandetanib	EGFR inhibitor, RET tyrosine kinase inhibitor, VEGFR inhibitor	Launched
Immune system related pathways	SRC	tolimidone	SRC activator	Phase 2
Immune system related pathways	SRC	ponatinib	Bcr-Abl kinase inhibitor, FLT3 inhibitor, PDGFR tyrosine kinase receptor inhibitor	Launched
Immune system related pathways	SRC	dorsomorphin	AMPK inhibitor	Preclinical
Immune system related pathways	SRC	3,4-methylenedioxy-beta-nitrostyrene	SRC inhibitor, SYK inhibitor	Preclinical
Immune system related pathways	SRC	1-naphthyl-PP1	SRC inhibitor	Preclinical
Immune system related pathways	SRC	ENMD-2076	Aurora kinase inhibitor, FLT3 inhibitor, VEGFR inhibitor	Phase 2
Immune system related pathways	SRC	TG-100801	SRC inhibitor, VEGFR inhibitor	Phase 2
Immune system related pathways	SRC	dasatinib	Bcr-Abl kinase inhibitor, ephrin inhibitor, KIT inhibitor, PDGFR tyrosine kinase receptor inhibitor, SRC inhibitor, tyrosine kinase inhibitor	Launched
Immune system related pathways	SRC	TG-100572	SRC inhibitor, VEGFR inhibitor	Preclinical
Immune system related pathways	SRC	PD-168393	EGFR inhibitor	Preclinical
Immune system related pathways	SRC	AZM-475271	SRC inhibitor	Preclinical
Immune system related pathways	SRC	purvalanol-A	CDK inhibitor	Preclinical
Immune system related pathways	SRC	PP-121	protein tyrosine kinase inhibitor	Preclinical
Immune system related pathways	SRC	KX2-391	SRC inhibitor, tubulin polymerization inhibitor	Phase 3
Immune system related pathways	SRC	SB-203580	p38 MAPK inhibitor	Preclinical
Immune system related pathways	SRC	WH-4-023	SRC inhibitor	Preclinical
Immune system related pathways	STAT1	CKD-712	NFkB pathway inhibitor	Phase 1
Immune system related pathways	TGFB1	D-4476	TGF beta receptor inhibitor	Preclinical
Immune system related pathways	TGFB1	F351	TGF beta receptor inhibitor	Phase 2
Immune system related pathways	TGFBR1	EW-7197	TGF beta receptor inhibitor	Phase 2
Immune system related pathways	TGFBR1	repsox	TGF beta receptor inhibitor	Preclinical
Immune system related pathways	TGFBR1	QX-314	sodium channel blocker	Preclinical
Immune system related pathways	TGFBR1	SIS3	serine/threonine kinase inhibitor	Preclinical
Immune system related pathways	TGFBR1	LY364947	p38 MAPK inhibitor, TGF beta receptor inhibitor	Preclinical
Immune system related pathways	TGFBR1	SB-505124	ALK tyrosine kinase receptor inhibitor	Preclinical
Immune system related pathways	TGFBR1	GW-788388	ALK tyrosine kinase receptor inhibitor	Preclinical
Immune system related pathways	TGFBR1	R-268712	serine/threonine kinase inhibitor	Preclinical
Immune system related pathways	TGFBR1	SD-208	TGF beta receptor inhibitor	Preclinical
Immune system related pathways	TGFBR1	LY2109761	TGF beta receptor inhibitor	Preclinical
Immune system related pathways	TGFBR1	SB-431542	TGF beta receptor inhibitor	Preclinical
Immune system related pathways	TGFBR1	SB-525334	TGF beta receptor inhibitor	Preclinical
Immune system related pathways	TGFBR2	ITD-1	TGF beta receptor inhibitor	Preclinical
Immune system related pathways	TGFBR2	LY2109761	TGF beta receptor inhibitor	Preclinical
Immune system related pathways	TLR2	CU-T12-9	toll-like receptor agonist	Preclinical
Immune system related pathways	TLR7	RWJ-21757	toll-like receptor agonist	Phase 2
Immune system related pathways	TLR7	docosanol	lipase clearing factor inhibitor	Launched
Immune system related pathways	TLR7	hydroxychloroquine	antimalarial agent	Launched
Immune system related pathways	TLR7	GS-9620	toll-like receptor agonist	Phase 2
Immune system related pathways	TLR7	5-amino-3-D-ribofuranosylthiazolo[4,5-d]pyrimidin-2,7(3H,6H)-dione		Preclinical
Immune system related pathways	TLR7	resiquimod	toll-like receptor agonist	Phase 3
Immune system related pathways	TLR7	DSR-6434	toll-like receptor agonist	Preclinical
Immune system related pathways	TLR7	imiquimod	interferon inducer, toll-like receptor agonist	Launched
Immune system related pathways	TNFSF13B	citric-acid	coagulation factor inhibitor	Preclinical
Immune system related pathways	TYK2	ruxolitinib	JAK inhibitor	Launched
Immune system related pathways	TYK2	filgotinib	JAK inhibitor	Phase 3
Immune system related pathways	TYK2	fedratinib	FLT3 inhibitor, JAK inhibitor	Launched
Immune system related pathways	VEGFA	trometamol		Launched
Immune system related pathways	VEGFA	vandetanib	EGFR inhibitor, RET tyrosine kinase inhibitor, VEGFR inhibitor	Launched
Immune system related pathways	VEGFA	pidolic-acid		Launched
Gene list	ABCG2	KS-176	BCRP inhibitor	Preclinical
Gene list	ABCG2	cyclovalone	breast cancer resistance protein inhibitor	Launched
Gene list	ACLY	bempedoic-acid	AMPK inhibitor	Launched
Gene list	ACTB	cytochalasin-B	microtubule inhibitor	Phase 2
Gene list	ACVR1	DMH1	ALK tyrosine kinase receptor inhibitor	Preclinical
Gene list	ADCY5	NKY-80	adenylyl cyclase inhibitor	Preclinical
Gene list	ADORA2A	ANR-94	adenosine receptor antagonist	Preclinical
Gene list	ADORA2A	tozadenant	adenosine receptor antagonist	Phase 3
Gene list	ADORA2A	Lu-AA-47070	adenosine receptor antagonist	Phase 2
Gene list	ADORA2A	T-62	adenosine receptor modulator	Phase 2
Gene list	ADORA2A	TC-G-1004	adenosine receptor antagonist	Preclinical
Gene list	ADORA2A	efaroxan	adrenergic receptor antagonist	Phase 2
Gene list	ADORA2A	CV-1808	adenosine receptor agonist	Preclinical
Gene list	ADRA1A	synephrine	adrenergic receptor agonist	Launched
Gene list	ADRA1A	naftopidil	adrenergic receptor antagonist	Launched
Gene list	ADRA1A	3-MPPI	adrenergic receptor ligand	Preclinical
Gene list	ADRA1A	bunazosin	adrenergic receptor antagonist	Launched
Gene list	ADRA1A	metaraminol	adrenergic receptor agonist	Launched
Gene list	ADRA1A	Rec-15/2615	adrenergic receptor antagonist	Phase 2
Gene list	ADRA1A	buflomedil	adrenergic receptor antagonist, calcium channel blocker	Launched
Gene list	ADRA1A	adrenalone	adrenergic receptor agonist	Launched
Gene list	ADRA1A	cirazoline	adrenergic receptor agonist	Preclinical
Gene list	ADRA1A	anisodamine	lipid peroxidase inhibitor	Phase 3
Gene list	ADRA1A	nicergoline	adrenergic receptor antagonist	Launched
Gene list	ADRA1A	stobadine	adrenergic receptor antagonist	Phase 2
Gene list	ADRA1A	niguldipine-(S)-(+)	adrenergic receptor antagonist	Preclinical
Gene list	ADRA1A	BE-2254	adrenergic receptor antagonist	Phase 2
Gene list	ADRA1A	A61603	adrenergic receptor agonist	Preclinical
Gene list	ADRA1A	metazosin	adrenergic receptor antagonist	Phase 2
Gene list	ADRA1A	2-PMDQ	adrenergic receptor antagonist	Preclinical
Gene list	ADRA1B	AH11110	adrenergic receptor ligand	Preclinical
Gene list	ALPL	levamisole	acetylcholine receptor agonist	Withdrawn
Gene list	APEX1	methoxyamine	DNA repair enzyme inhibitor	Phase 2
Gene list	AR	pyrvinium-pamoate	androgen receptor antagonist	Launched
Gene list	AR	RU-58841	androgen receptor antagonist	Phase 2
Gene list	AR	GLPG0492-R-enantiomer	androgen receptor modulator	Phase 1
Gene list	AR	CB-03-01	androgen receptor antagonist	Phase 3
Gene list	AR	ostarine	androgen receptor modulator	Phase 3
Gene list	AR	GLPG0492	androgen receptor modulator	Phase 1
Gene list	AR	APC-100	androgen receptor antagonist, anti-inflammatory agent	Phase 1/Phase 2
Gene list	AR	LY2452473	androgen receptor modulator	Phase 2
Gene list	AR	ASC-J9	androgen receptor enhancer	Phase 2
Gene list	AR	AZD3514	androgen receptor modulator	Phase 1
Gene list	AR	dromostanolone-propionate	androgen receptor modulator	Launched
Gene list	AR	cortodoxone	androgen receptor antagonist	Phase 3
Gene list	AR	bicalutamide	androgen receptor antagonist	Launched
Gene list	AR	enzalutamide	androgen receptor antagonist	Launched
Gene list	AR	2-hydroxyflutamide	androgen receptor antagonist	Phase 2
Gene list	AR	andarine	androgen receptor modulator	Phase 1
Gene list	AR	nilutamide	androgen receptor antagonist	Launched
Gene list	AR	eugenol	androgen receptor antagonist	Launched
Gene list	AR	MK-0773	androgen receptor modulator	Phase 2
Gene list	AR	epitiostanol	androgen receptor agonist	Launched
Gene list	AR	darolutamide	androgen receptor antagonist	Launched
Gene list	AR	PS178990	androgen receptor modulator	Phase 1
Gene list	ATP2A2	gallopamil	L-type calcium channel blocker	Launched
Gene list	ATP5A1	oligomycin-A	ATP synthase inhibitor, ATPase inhibitor	Preclinical
Gene list	ATP5F1	BTB06584	ATPase inhibitor	Preclinical
Gene list	ATR	schisandrin-B	antioxidant	Preclinical
Gene list	ATR	AZD6738	ATR kinase inhibitor	Phase 2
Gene list	ATR	VE-821	ATR kinase inhibitor	Preclinical
Gene list	AURKB	TAK-901	Aurora kinase inhibitor	Phase 1
Gene list	AURKB	barasertib-HQPA	Aurora kinase inhibitor	Phase 2/Phase 3
Gene list	AURKB	hesperadin	Aurora kinase inhibitor	Preclinical
Gene list	BACE1	TC1	beta-secretase inhibitor	Preclinical
Gene list	BACE1	AZD3839	beta-secretase inhibitor	Phase 1
Gene list	BACE1	compound-w	beta-secretase inhibitor	Preclinical
Gene list	BACE1	LY2886721	beta-secretase inhibitor	Phase 1/Phase 2
Gene list	BACE1	LY2811376	beta-secretase inhibitor	Phase 1
Gene list	BACE1	CTS21166	beta-secretase inhibitor	Phase 1
Gene list	BDKRB2	icatibant-acetate	bradykinin receptor antagonist	Launched
Gene list	BDKRB2	WIN-64338	bradykinin receptor antagonist	Preclinical
Gene list	BIRC5	YM-155	survivin inhibitor	Phase 2
Gene list	CA14	trientine	chelating agent	Launched
Gene list	CACNA1C	azelnidipine	calcium channel blocker	Launched
Gene list	CACNA1C	BAY-K-8644-(s)-(-)	L-type calcium channel activator	Preclinical
Gene list	CACNA1C	pranidipine	calcium channel blocker	Phase 2
Gene list	CACNA1C	pinaverium	T-type calcium channel blocker	Launched
Gene list	CACNA1C	lacidipine	calcium channel blocker	Launched
Gene list	CACNA1C	otilonium	acetylcholine receptor antagonist	Launched
Gene list	CALCA	MK-3207	calcitonin antagonist	Phase 2
Gene list	CALCA	SB-268262	calcitonin antagonist	Preclinical
Gene list	CALCA	rimegepant	calcitonin antagonist	Launched
Gene list	CALM1	zaldaride	calmodulin antagonist	Phase 3
Gene list	CDC42	ZCL-278	CDC inhibitor	Preclinical
Gene list	CDC42	casin	GTPase inhibitor	Preclinical
Gene list	CDC42	ML141	GTPase inhibitor	Preclinical
Gene list	CDH2	exherin	cadherin antagonist	Phase 2
Gene list	CDIPT	inositol	insulin sensitizer	Launched
Gene list	CHRM3	diphemanil	acetylcholine receptor antagonist	Launched
Gene list	CHRM3	zamifenacin	acetylcholine receptor antagonist	Phase 3
Gene list	CHRM3	tarafenacin	acetylcholine receptor antagonist	Phase 2
Gene list	CHRM3	DAU-5884	acetylcholine receptor antagonist	Preclinical
Gene list	CHRM3	cevimeline	acetylcholine receptor agonist	Launched
Gene list	CHRM3	5-hydroxymethyl-tolterodine	acetylcholine receptor antagonist	Phase 1
Gene list	CSNK1A1	DRF053-(R)	CDK inhibitor	Preclinical
Gene list	CSNK2A1	emodin	11-beta hydroxysteroid dehydrogenase inhibitor	Preclinical
Gene list	CSNK2A1	TTP-22	casein kinase inhibitor	Preclinical
Gene list	CTSB	loxistatin-acid	cysteine peptidase inhibitor	Preclinical
Gene list	CTSC	bipenamol	dipeptidyl peptidase inhibitor	Phase 2
Gene list	CTSK	balicatib	cathepsin inhibitor	Phase 2
Gene list	CTSK	odanacatib	cathepsin inhibitor	Phase 3
Gene list	CXCR3	NBI-74330-(+/-)	CC chemokine receptor antagonist	Preclinical
Gene list	CXCR3	dioscin	apoptosis stimulant	Preclinical
Gene list	CXCR3	AMG-487-(+/-)	CC chemokine receptor antagonist	Phase 2
Gene list	CYP1A2	tenofovir-disoproxil	nucleoside reverse transcriptase inhibitor	Launched
Gene list	DMD	ataluren	CFTR channel agonist, dystrophin stimulant	Launched
Gene list	DNMT1	flucytosine	other antifungal	Launched
Gene list	DNMT1	triclabendazole	microtubule inhibitor	Launched
Gene list	DNMT1	dimercaptosuccinic-acid	chelating agent	Launched
Gene list	DNMT1	triclosan	antibacterial agent	Launched
Gene list	DPYD	gimeracil	dihydropyrimidine dehydrogenase inhibitor	Launched
Gene list	DRD2	3'-fluorobenzylspiperone	dopamine receptor ligand	Preclinical
Gene list	DRD2	bromperidol	dopamine receptor antagonist	Launched
Gene list	DRD2	amisulpride	dopamine receptor antagonist	Launched
Gene list	DRD2	trimethobenzamide	histamine receptor antagonist	Launched
Gene list	DRD2	carmoxirole	dopamine receptor agonist	Phase 2
Gene list	DRD2	preclamol	dopamine receptor agonist	Phase 2
Gene list	DRD2	PAOPA	dopamine receptor modulator	Preclinical
Gene list	DRD2	brexpiprazole	dopamine receptor partial agonist	Launched
Gene list	DRD2	afalanine	dopamine receptor agonist	Phase 3
Gene list	DRD2	quinagolide	dopamine receptor agonist	Launched
Gene list	DRD2	JNJ-37822681	dopamine receptor antagonist	Phase 2
Gene list	DRD2	sumanirole	dopamine receptor agonist	Phase 3
Gene list	DRD2	bromopride	dopamine receptor antagonist	Launched
Gene list	DRD2	benperidol	dopamine receptor antagonist	Launched
Gene list	DRD2	PD-168077	dopamine receptor agonist	Preclinical
Gene list	EGLN1	daprodustat	hypoxia inducible factor inhibitor	Phase 3
Gene list	EIF2A	sal003	eukaryotic translation initiation factor inhibitor	Preclinical
Gene list	EIF2AK4	AMG-PERK-44	PERK inhibitor	Preclinical
Gene list	EIF2S1	salubrinal	eukaryotic translation initiation factor inhibitor	Preclinical
Gene list	EIF4E	4EGI-1	protein synthesis inhibitor	Preclinical
Gene list	F10	apixaban	coagulation factor inhibitor	Launched
Gene list	F10	edoxaban	coagulation factor inhibitor	Launched
Gene list	F10	otamixaban	coagulation factor inhibitor	Phase 3
Gene list	F10	rivaroxaban	coagulation factor inhibitor	Launched
Gene list	FDFT1	SQ-109	bacterial cell wall synthesis inhibitor	Phase 3
Gene list	FGFR4	BLU9931	FGFR inhibitor	Preclinical
Gene list	FOXM1	thiostrepton	FOXM1 inhibitor, protein synthesis inhibitor	Launched
Gene list	G6PD	epiandrosterone	steroid	Preclinical
Gene list	G6PD	RRx-001	glucose 6-phosphate dehydrogenase inhibitor	Phase 3
Gene list	GBF1	golgicide-A	ARF inhibitor	Preclinical
Gene list	GHSR	YIL-781	ghrelin receptor antagonist	Preclinical
Gene list	GHSR	PF-05190457	growth hormone secretagogue receptor inverse agonist	Phase 2
Gene list	GHSR	U-75799E	growth hormone releasing factor agonist	Phase 1
Gene list	GHSR	tabimorelin	growth hormone secretagogue receptor agonist	Phase 2
Gene list	GHSR	anamorelin	growth hormone secretagogue receptor agonist	Phase 3
Gene list	GLO1	delphinidin	membrane permeability inhibitor	Phase 2
Gene list	GUCY1A3	molsidomine	guanylate cyclase stimulant	Launched
Gene list	HIF1A	melphalan-n-oxide	hypoxia inducible factor inhibitor	Phase 1
Gene list	HIF1A	acriflavinium	hypoxia inducible factor inhibitor	Launched
Gene list	HIF1A	bakuchiol	DNA polymerase inhibitor	Phase 2
Gene list	HIF1A	acriflavine	hypoxia inducible factor inhibitor	Launched
Gene list	HIF1A	BAY-87-2243	hypoxia inducible factor inhibitor	Phase 1
Gene list	HIF1A	ML228	hypoxia inducible factor activator	Preclinical
Gene list	HTR1B	CP-94253	serotonin receptor agonist	Preclinical
Gene list	HTR1B	anpirtoline	serotonin receptor agonist	Phase 1
Gene list	HTR1B	NAS-181	serotonin receptor antagonist	Preclinical
Gene list	HTR2C	desmethylclozapine	acetylcholine receptor agonist	Phase 2
Gene list	HTR2C	WAY-629	serotonin receptor agonist	Preclinical
Gene list	HTR2C	WAY-161503	serotonin receptor agonist	Preclinical
Gene list	IDH1	AGI-5198	isocitrate dehydrogenase inhibitor	Preclinical
Gene list	IDH1	enasidenib	isocitrate dehydrogenase inhibitor	Launched
Gene list	IDH1	ivosidenib	isocitrate dehydrogenase inhibitor	Launched
Gene list	IDH2	AGI-6780	isocitrate dehydrogenase inhibitor	Preclinical
Gene list	IMPA1	L-690330	inositol monophosphatase inhibitor	Preclinical
Gene list	JAK1	itacitinib	JAK inhibitor	Phase 3
Gene list	JAK1	solcitinib	JAK inhibitor	Phase 1
Gene list	KCND3	NS-5806	voltage-gated potassium channel activator	Preclinical
Gene list	KCNH2	tecastemizole	histamine receptor antagonist	Phase 3
Gene list	KCNH2	AZD5438	CDK inhibitor	Phase 1
Gene list	KCNH2	betrixaban	coagulation factor inhibitor	Launched
Gene list	KCNH2	PD-118057	potassium channel activator	Preclinical
Gene list	KCNH2	ginsenoside-RE3	angiogenesis inhibitor, apoptosis stimulant	Launched
Gene list	KCNH2	NS-3623	voltage-gated potassium channel activator	Preclinical
Gene list	KEAP1	dimethyl-fumarate	nuclear factor erythroid derived, like (NRF2) activator	Launched
Gene list	LDHA	GSK2837808A	lactate dehydrogenase inhibitor	Preclinical
Gene list	LDHA	NHI-2	lactate dehydrogenase inhibitor	Preclinical
Gene list	LTF	parecoxib	cyclooxygenase inhibitor	Launched
Gene list	MAOA	pirlindole	monoamine oxidase inhibitor	Launched
Gene list	MAOA	BW-616U	monoamine oxidase inhibitor	Preclinical
Gene list	MAOA	clorgiline	monoamine oxidase inhibitor	Phase 2
Gene list	MAOA	tetrindole	monoamine oxidase inhibitor	Phase 3
Gene list	MAOA	eprobemide	monoamine oxidase inhibitor	Launched
Gene list	MAOB	milacemide	monoamine oxidase inhibitor	Phase 3
Gene list	MAOB	safinamide	dopamine reuptake inhibitor, glutamate inhibitor, monoamine oxidase inhibitor	Launched
Gene list	MAOB	lazabemide	monoamine oxidase inhibitor	Phase 3
Gene list	MAPK1	VX-11e	MAP kinase inhibitor	Preclinical
Gene list	MAPK3	CID-5458317	MAP kinase phosphatase inhibitor	Preclinical
Gene list	MYBPC3	omecamtiv-mecarbil	cardiac myosin activator	Phase 3
Gene list	NFE2L2	RTA-408	nitric oxide production inhibitor	Phase 2
Gene list	NFE2L2	NK-252	nuclear factor erythroid derived, like (NRF2) activator	Preclinical
Gene list	NFE2L2	sulforaphane	anticancer agent, aryl hydrocarbon receptor antagonist	Phase 2
Gene list	NR5A1	SID-7969543	steroidogenic factor antagonist	Preclinical
Gene list	OXCT1	thiomersal	other antibiotic	Launched
Gene list	P2RX3	Ro-3	purinergic receptor antagonist	Preclinical
Gene list	P2RX3	A-317491	purinergic receptor antagonist	Preclinical
Gene list	PDE5A	exisulind	phosphodiesterase inhibitor	Phase 3
Gene list	PDE5A	MY-5445	phosphodiesterase inhibitor, platelet aggregation inhibitor	Preclinical
Gene list	PDE5A	trequinsin	phosphodiesterase inhibitor	Phase 1
Gene list	PDE5A	mirodenafil	phosphodiesterase inhibitor	Launched
Gene list	PDE5A	icariin	phosphodiesterase inhibitor	Phase 3
Gene list	PDE5A	T-0156	phosphodiesterase inhibitor	Preclinical
Gene list	PDE5A	PF-03049423	phosphodiesterase inhibitor	Phase 2
Gene list	PDE5A	icaritin	PPAR receptor antagonist	Phase 3
Gene list	PDE5A	avanafil	phosphodiesterase inhibitor	Launched
Gene list	PDHA1	CPI-613	pyruvate dehydrogenase inhibitor	Phase 3
Gene list	PDK1	AZD7545	pyruvate dehydrogenase kinase inhibitor	Phase 1
Gene list	PGD	gadopentetic-acid	contrast agent	Launched
Gene list	PGRMC1	SM-21	sigma receptor antagonist	Preclinical
Gene list	PIK3CA	GDC-0349	Pim kinase inhibitor	Phase 1
Gene list	PIK3CA	A66	PI3K inhibitor	Preclinical
Gene list	PIK3CA	MLN1117	PI3K inhibitor	Phase 2
Gene list	PIK3CA	taselisib	PI3K inhibitor	Phase 3
Gene list	PLA2G4A	PACOCF3	phospholipase inhibitor	Preclinical
Gene list	PLK1	GSK461364	PLK inhibitor	Phase 1
Gene list	PLK1	volasertib	PLK inhibitor	Phase 3
Gene list	PLK1	rigosertib	cell cycle inhibitor, PLK inhibitor	Phase 3
Gene list	PLK1	TAK-960	PLK inhibitor	Phase 1
Gene list	PLK1	HMN-214	PLK inhibitor	Phase 1
Gene list	PLK1	SBE-13	PLK inhibitor	Preclinical
Gene list	POLR2A	dactinomycin	RNA polymerase inhibitor	Launched
Gene list	PRMT5	HLCL-61	protein arginine N-methyltransferase inhibitor	Preclinical
Gene list	PRMT5	EPZ015666	protein arginine N-methyltransferase inhibitor	Preclinical
Gene list	PTGER1	limaprost-alfadex	prostanoid receptor agonist	Launched
Gene list	PTGER1	ONO-8130	prostanoid receptor antagonist	Preclinical
Gene list	PTGER1	SC-51089	prostanoid receptor antagonist	Preclinical
Gene list	PTGER1	SC-19220	prostanoid receptor antagonist	Preclinical
Gene list	PTGS2	vedaprofen	anti-inflammatory agent	Launched
Gene list	PTGS2	azapropazone	cyclooxygenase inhibitor	Withdrawn
Gene list	PTGS2	loxoprofen	cyclooxygenase inhibitor, prostanoid receptor antagonist	Launched
Gene list	PTGS2	aceclofenac	prostanoid receptor antagonist	Launched
Gene list	PTGS2	NO-ASA	cyclooxygenase inhibitor	Phase 2
Gene list	PTGS2	propacetamol	cyclooxygenase inhibitor	Launched
Gene list	PTGS2	etodolac	cyclooxygenase inhibitor	Launched
Gene list	PTGS2	deracoxib	cyclooxygenase inhibitor	Launched
Gene list	PTGS2	DUP-697	cyclooxygenase inhibitor	Phase 1
Gene list	PTGS2	firocoxib	cyclooxygenase inhibitor	Launched
Gene list	PTGS2	carprofen	cyclooxygenase inhibitor	Launched
Gene list	PTGS2	iguratimod	cyclooxygenase inhibitor, NFkB pathway inhibitor	Launched
Gene list	PTGS2	SC-236	cyclooxygenase inhibitor	Preclinical
Gene list	PTGS2	pterostilbene	cyclooxygenase inhibitor, PPAR receptor agonist	Phase 2/Phase 3
Gene list	PTGS2	asaraldehyde	cyclooxygenase inhibitor	Preclinical
Gene list	PTGS2	FK-3311	cyclooxygenase inhibitor	Phase 2
Gene list	PTGS2	etoricoxib	cyclooxygenase inhibitor	Launched
Gene list	PTGS2	ginsenoside-C-K	NFkB pathway inhibitor, nitric oxide synthase inhibitor	Phase 1
Gene list	PTGS2	tiaprofenic-acid	cyclooxygenase inhibitor	Launched
Gene list	PTGS2	rutaecarpine	cyclooxygenase inhibitor	Preclinical
Gene list	PTPMT1	alexidine	phosphatidylglycerophosphatase inhibitor	Preclinical
Gene list	PYGM	sodium-monofluorophosphate		Launched
Gene list	PYGM	asiatic-acid	apoptosis stimulant	Preclinical
Gene list	PYGM	maribavir	cytomegalovirus inhibitor, protein kinase inhibitor	Phase 3
Gene list	PYGM	NSC-4644	ACAT inhibitor, sterol regulatory element binding protein (SREBP) inhibitor	Phase 2
Gene list	RELA	NFKB-activation-inhibitor-II	NFkB pathway inhibitor	Preclinical
Gene list	RELA	BAY-11-7082	NFkB pathway inhibitor	Preclinical
Gene list	RELA	triptolide	RNA polymerase inhibitor	Phase 3
Gene list	RELA	caffeic-acid-phenethyl-ester	HIV integrase inhibitor	Preclinical
Gene list	RIPK2	necrostatin-2	necroptosis inhibitor, RIPK inhibitor	Preclinical
Gene list	ROCK1	SAR407899	rho associated kinase inhibitor	Phase 2
Gene list	ROCK1	GSK429286A	rho associated kinase inhibitor	Preclinical
Gene list	ROCK1	AS-1892802	rho associated kinase inhibitor	Preclinical
Gene list	RPS6KB1	PF-4708671	ribosomal protein inhibitor	Preclinical
Gene list	RPS6KB1	LY2584702	ribosomal protein inhibitor	Phase 1
Gene list	RXRA	PA-452	retinoid receptor antagonist	Preclinical
Gene list	RXRA	BMS-649	retinoid receptor agonist	Preclinical
Gene list	RXRA	peretinoin	retinoid receptor agonist	Phase 3
Gene list	SLC12A5	VU0240551	potassium/chloride cotransporter inhibitor	Preclinical
Gene list	SLC37A4	chlorogenic-acid	antioxidant	Launched
Gene list	SLC9A1	zoniporide	sodium/hydrogen exchanger inhibitor	Phase 3
Gene list	SLC9A1	cariporide	sodium/hydrogen exchanger inhibitor	Phase 3
Gene list	SMYD2	AZ505	histone lysine methyltransferase inhibitor	Preclinical
Gene list	SNCA	SMER-28	autophagy inducer	Preclinical
Gene list	SOAT1	YM-750	ACAT inhibitor	Phase 1
Gene list	SORT1	AF38469	sortilin inhibitor	Preclinical
Gene list	STAT3	WP1066	STAT inhibitor	Phase 1
Gene list	STAT3	ochromycinone	STAT inhibitor	Phase 1
Gene list	STAT3	napabucasin	STAT inhibitor	Phase 3
Gene list	STAT3	STAT3-inhibitor-VI	STAT inhibitor	Preclinical
Gene list	STAT3	alantolactone	apoptosis stimulant, STAT inhibitor	Preclinical
Gene list	STAT3	meisoindigo	STAT inhibitor	Phase 3
Gene list	STAT3	cryptotanshinone	acetylcholinesterase inhibitor, STAT inhibitor	Preclinical
Gene list	STAT3	niclosamide	DNA replication inhibitor, STAT inhibitor	Launched
Gene list	TACR1	netupitant	tachykinin antagonist	Launched
Gene list	TACR1	maropitant	neurokinin receptor antagonist	Launched
Gene list	TACR1	L-733060	tachykinin antagonist	Preclinical
Gene list	TACR1	SR-140333	neurokinin receptor antagonist	Phase 2
Gene list	TACR1	fosaprepitant-dimeglumine	tachykinin antagonist	Launched
Gene list	TACR1	AV-608	tachykinin antagonist	Phase 2
Gene list	TACR1	[sar9,met(o2)11]-substance-p	tachykinin antagonist	Preclinical
Gene list	TACR1	CP-99994	tachykinin antagonist	Phase 2
Gene list	TACR1	L-760735	tachykinin antagonist	Preclinical
Gene list	TACR1	aprepitant	tachykinin antagonist	Launched
Gene list	TACR1	SDZ-NKT-343	tachykinin antagonist	Phase 1
Gene list	TGM2	GK921	transglutaminase inhibitor	Preclinical
Gene list	TGM2	LDN-27219	tissue transglutaminase inhibitor	Preclinical
Gene list	TH	metirosine	tyrosine hydroxylase inhibitor	Launched
Gene list	TNFSF10	ONC201	AKT inhibitor, MAP kinase inhibitor	Phase 2
Gene list	TNK2	AIM-100	tyrosine kinase inhibitor	Preclinical
Gene list	TRPM8	TC-I-2000	transient receptor potential channel antagonist	Preclinical
Gene list	TRPM8	RQ-00203078	transient receptor potential channel antagonist	Preclinical
Gene list	TRPM8	M8-B	transient receptor potential channel antagonist	Preclinical
Gene list	TRPM8	TC-I-2014	transient receptor potential channel antagonist	Preclinical
Gene list	TRPV4	HC-067047	transient receptor potential channel antagonist	Preclinical
Gene list	TRPV4	RN-1734	TRPV antagonist	Preclinical
Gene list	TRPV4	RN-1747	TRPV agonist	Preclinical
Gene list	TRPV4	GSK2193874	transient receptor potential channel antagonist	Preclinical
Gene list	UGT1A6	deferiprone	chelating agent	Launched
Gene list	USP1	ML323	ubiquitin specific protease inhibitor	Preclinical
Gene list	USP14	IU1	ubiquitin C-terminal hydrolase inhibitor	Preclinical
Gene list	UTS2R	SB-657510	urotensin receptor antagonist	Preclinical
Gene list	UTS2R	palosuran	urotensin receptor antagonist	Phase 2
Gene list	UTS2R	AC-7954-(+/-)	urotensin receptor agonist	Preclinical
Gene list	UTS2R	SB-706375	urotensin receptor antagonist	Preclinical
Gene list	UTS2R	GSK1562590	urotensin receptor antagonist	Preclinical
Gene list	VDAC2	erastin	ion channel antagonist	Preclinical
Gene list	WEE1	PD-407824	PKC inhibitor	Preclinical
Gene list	WEE1	MK-1775	WEE1 kinase inhibitor	Phase 2
